# Supplementary material for: Celiac disease biomarkers identified by transcriptome analysis of small intestinal biopsies
Source: Cell Mol Life Sci. 2018 Aug 10;75(23):4385–401. doi: 10.1007/s00018-018-2898-5 (PMC6208765; doi:10.1007/s00018-018-2898-5)
Supplement: Supplementary file 1 — Online Resource 1 Pre-designed gene expression assays were used to detect expression of selected genes by real-time polymerase chain reaction (PCR) (XLSX 14 kb) [file 18_2018_2898_MOESM1_ESM.xlsx]

## Sheet: ESM_1
Celiac disease biomarkers identified by transcriptome analysis of small intestinal biopsies, Cellular and Molecular Life Sciences, Bragde H*, Jansson U, Fredrikson M, Grodzinsky E, and Söderman J; *Laboratory medicine, Ryhov County Hospital, Jönköping, and Department of Clinical and Experimental Medicine, Faculty of Medicine and Health Sciences, Linköping University, Linköping, Sweden. Email: han…
Online Resource 1
Assay ID	Gene symbols	Gene names	RefSeqs	Amplicon Length
Hs00174179_m1	ACE	angiotensin I converting enzyme	NM_152830.2;NM_001178057.1;NM_000789.3	74
Hs01071209_m1	APOB	apolipoprotein B	NM_000384.2	112
Hs00163644_m1	APOC3	apolipoprotein C-III	NM_000040.1	105
Hs01015658_m1	ASAH2	N-acylsphingosine amidohydrolase (non-lysosomal ceramidase) 2	NM_019893.2;NM_001143974.1	74
Hs01369426_m1	CAPN8	calpain 8	NM_001143962.1	65
Hs00169627_m1	CD36	CD36 molecule (thrombospondin receptor)	NM_001001547.2;NM_001001548.2;NM_001127443.1;NM_001127444.1;NM_000072.3	77
Hs00171065_m1	CXCL9	chemokine (C-X-C motif) ligand 9	NM_002416.1	60
Hs00171042_m1	CXCL10	chemokine (C-X-C motif) ligand 10	NM_001565.3	98
Hs00171138_m1	CXCL11	chemokine (C-X-C motif) ligand 11	NM_005409.4	64
Hs04188274_m1	FCGR3A	Fc fragment of IgG, low affinity IIIa, receptor (CD16a)	NM_001127593.1	61
Hs00369472_m1	GBP5	guanylate binding protein 5	NM_052942.3;NM_001134486.2	73
Hs01086373_g1	IFI27	interferon, alpha-inducible protein 27	NM_005532.3;NM_001130080.1	68
Hs00174143_m1	IFNG	interferon, gamma	NM_000619.2	79
Hs01008571_m1	LCN2	lipocalin 2	NM_005564.3	61
Hs00173425_m1	LPL	lipoprotein lipase	NM_000237.2	103
Hs00428109_m1	LRAT	lecithin retinol acyltransferase (phosphatidylcholine--retinol O-acyltransferase)	NM_004744.3	97
Hs00968305_m1	MMP3	matrix metallopeptidase 3 (stromelysin 1, progelatinase)	NM_002422.3	126
Hs00159178_m1	MMP12	matrix metallopeptidase 12 (macrophage elastase)	NM_002426.4	62
Hs01572978_g1	PCK1	phosphoenolpyruvate carboxykinase 1 (soluble)	NM_002591.3	72
Hs01032720_m1	PIWIL2	piwi-like RNA-mediated gene silencing 2	NM_018068.3;NM_001135721.1	67
Hs00610058_m1	S100A9	S100 calcium binding protein A9	NM_002965.3	83
Hs00924564_m1	SLC6A14	solute carrier family 6 (amino acid transporter), member 14	NM_007231.3	132
Hs01573876_m1	SOAT2	sterol O-acyltransferase 2	NM_003578.3	64
Hs00907239_m1	TFF1	trefoil factor 1	NM_003225.2	79
Hs00155512_m1	TNFRSF9	tumor necrosis factor receptor superfamily, member 9	NM_001561.5	67
Hs00197374_m1	UBD	ubiquitin D	NM_006398.3	67
Hs01655285_s1	UGT1A4	UDP glucuronosyltransferase 1 family, polypeptide A4	NM_007120.2	129
Hs00255472_m1	UPB1	ureidopropionase, beta	NM_016327.2	59
Hs01546812_m1	VNN1	vanin 1	NM_004666.2	89
Hs00426752_m1	EIF2B1	eukaryotic translation initiation factor 2B, subunit 1 alpha, 26kDa	NM_001414.3	75
Hs00211515_m1	ZFR	zinc finger RNA binding protein	NM_016107.3	80
