# Supplementary material for: Celiac disease biomarkers identified by transcriptome analysis of small intestinal biopsies
Source: Cell Mol Life Sci. 2018 Aug 10;75(23):4385–401. doi: 10.1007/s00018-018-2898-5 (PMC6208765; doi:10.1007/s00018-018-2898-5)
Supplement: Supplementary file 4 — Online Resource 4 The 1177 significantly differentially expressed genes found when comparing RNA sequencing results from study subjects with active celiac disease (Marsh 3, group M3, Table 1) with RNA sequencing results from study subjects without a celiac disease diagnosis (Marsh grade 0, group M0, Table 1) using one-way analysis of variance in Partek Genomics Suite (Partek Incorporated, St. Louis, MO) (XLSX 116 kb) [file 18_2018_2898_MOESM4_ESM.xlsx]

## Sheet: ESM_4
Celiac disease biomarkers identified by transcriptome analysis of small intestinal biopsies, Cellular and Molecular Life Sciences, Bragde H*, Jansson U, Fredrikson M, Grodzinsky E, and Söderman J; *Laboratory medicine, Ryhov County Hospital, Jönköping, and Department of Clinical and Experimental Medicine, Faculty of Medicine and Health Sciences, Linköping University, Linköping, Sweden. Email: han…
Online Resource 4
Gene symbol	Gene name	FDR-adjusted p-value (M3 vs. M0)	Mean ratio (M3 vs. M0)	Fold change (M3 vs.M0)		HGNC ID	Chromosomal location
ASAH2	N-acylsphingosine amidohydrolase 2	2.49994e-16	0.0844638	-11.8394	M3 down vs M0	HGNC:18860	10q11,23
CYP2C9	cytochrome P450 family 2 subfamily C member 9	1.18041e-14	0.176281	-5.67276	M3 down vs M0	HGNC:2623	10q23,33
TRPM6	transient receptor potential cation channel subfamily M member 6	2.39214e-14	0.124425	-8.03698	M3 down vs M0	HGNC:17995	9q21,13
MME	membrane metalloendopeptidase	3.16404e-14	0.215295	-4.64478	M3 down vs M0	HGNC:7154	3q25,2
IYD	iodotyrosine deiodinase	3.16404e-14	0.307748	-3.24941	M3 down vs M0	HGNC:21071	6q25,1
SLC15A1	solute carrier family 15 member 1	3.16404e-14	0.27013	-3.70192	M3 down vs M0	HGNC:10920	13q32,2-q32,3
MAOB	monoamine oxidase B	3.16404e-14	0.407667	-2.45299	M3 down vs M0	HGNC:6834	Xp11,3
CAPN13	calpain 13	3.16404e-14	0.218216	-4.58262	M3 down vs M0	HGNC:16663	2p23,1
ALDOB	aldolase, fructose-bisphosphate B	3.16404e-14	0.241122	-4.14728	M3 down vs M0	HGNC:417	9q31,1
CAMK2N1	calcium/calmodulin dependent protein kinase II inhibitor 1	3.16404e-14	0.445218	-2.24609	M3 down vs M0	HGNC:24190	1p36,12
CD36	CD36 molecule	3.16404e-14	0.205218	-4.87286	M3 down vs M0	HGNC:1663	7q21,11
MEP1A	meprin A subunit alpha	3.16404e-14	0.338367	-2.95537	M3 down vs M0	HGNC:7015	6p12,3
MRO	maestro	5.95553e-14	0.261247	-3.8278	M3 down vs M0	HGNC:24121	18q21,2
MS4A10	membrane spanning 4-domains A10	9.72857e-14	0.0916231	-10.9143	M3 down vs M0	HGNC:13368	11q12,2
MEP1B	meprin A subunit beta	1.10211e-13	0.232873	-4.29418	M3 down vs M0	HGNC:7020	18q12,2-q12,3
DIRAS2	DIRAS family GTPase 2	1.10211e-13	0.136082	-7.34851	M3 down vs M0	HGNC:19323	9q22,2
MS4A8	membrane spanning 4-domains A8	2.82891e-13	0.347258	-2.8797	M3 down vs M0	HGNC:13380	11q12,2
PBLD	phenazine biosynthesis like protein domain containing	5.32567e-13	0.477958	-2.09223	M3 down vs M0	HGNC:23301	10q21,3
PTGR1	prostaglandin reductase 1	5.85937e-13	0.32698	-3.05829	M3 down vs M0	HGNC:18429	9q31,3
CYB5A	cytochrome b5 type A	1.04493e-12	0.408201	-2.44978	M3 down vs M0	HGNC:2570	18q22,3
CYP3A4	cytochrome P450 family 3 subfamily A member 4	1.09757e-12	0.0303486	-32.9504	M3 down vs M0	HGNC:2637	7q22,1
HACL1	2-hydroxyacyl-CoA lyase 1	1.38628e-12	0.372145	-2.68713	M3 down vs M0	HGNC:17856	3p25,1
VNN1	vanin 1	1.90171e-12	0.203066	-4.92452	M3 down vs M0	HGNC:12705	6q23,2
ABCC2	ATP binding cassette subfamily C member 2	1.90171e-12	0.197152	-5.07224	M3 down vs M0	HGNC:53	10q24,2
UNC93A	unc-93 homolog A	2.10288e-12	0.084359	-11.8541	M3 down vs M0	HGNC:12570	6q27
UGT2A3	UDP glucuronosyltransferase family 2 member A3	2.6292e-12	0.257436	-3.88446	M3 down vs M0	HGNC:28528	4q13,2
SOWAHA	sosondowah ankyrin repeat domain family member A	3.0786e-12	0.464474	-2.15297	M3 down vs M0	HGNC:27033	5q31,1
MGAM	maltase-glucoamylase	4.16256e-12	0.269394	-3.71204	M3 down vs M0	HGNC:7043	7q34
SAT2	spermidine/spermine N1-acetyltransferase family member 2	4.16462e-12	0.398466	-2.50962	M3 down vs M0	HGNC:23160	17p13,1
FMO5	flavin containing monooxygenase 5	4.16462e-12	0.354069	-2.82431	M3 down vs M0	HGNC:3773	1q21,1
F11	coagulation factor XI	4.90964e-12	0.260418	-3.83998	M3 down vs M0	HGNC:3529	4q35,2
APOB	apolipoprotein B	5.56661e-12	0.194889	-5.13114	M3 down vs M0	HGNC:603	2p24,1
NELL2	neural EGFL like 2	5.85636e-12	0.164844	-6.06635	M3 down vs M0	HGNC:7751	12q12
DPP4	dipeptidyl peptidase 4	8.10643e-12	0.344236	-2.90498	M3 down vs M0	HGNC:3009	2q24,2
ANK3	ankyrin 3	1.1598e-11	0.382838	-2.61207	M3 down vs M0	HGNC:494	10q21,2
GSTA2	glutathione S-transferase alpha 2	2.05199e-11	0.177882	-5.6217	M3 down vs M0	HGNC:4627	6p12,2
OAT	ornithine aminotransferase	2.22855e-11	0.342754	-2.91755	M3 down vs M0	HGNC:8091	10q26,13
C1orf115	chromosome 1 open reading frame 115	2.30286e-11	0.481351	-2.07749	M3 down vs M0	HGNC:25873	1q41
ABCG5	ATP binding cassette subfamily G member 5	2.5401e-11	0.206536	-4.84176	M3 down vs M0	HGNC:13886	2p21
BEND7	BEN domain containing 7	2.74614e-11	0.463698	-2.15658	M3 down vs M0	HGNC:23514	10p13
LOC101927969		2.74614e-11	0.152413	-6.56112	M3 down vs M0
SLC17A4	solute carrier family 17 member 4	2.74614e-11	0.387578	-2.58012	M3 down vs M0	HGNC:10932	6p22,2
TAP1	transporter 1, ATP binding cassette subfamily B member	3.17304e-11	3.72677	3.72677	M3 up vs M0	HGNC:43	6p21,32
HSD17B11	hydroxysteroid 17-beta dehydrogenase 11	3.24908e-11	0.406441	-2.46038	M3 down vs M0	HGNC:22960	4q22,1
SULT1B1	sulfotransferase family 1B member 1	3.69914e-11	0.402347	-2.48542	M3 down vs M0	HGNC:17845	4q13,3
SLC23A1	solute carrier family 23 member 1	4.35516e-11	0.113291	-8.8268	M3 down vs M0	HGNC:10974	5q31,2
CHN2	chimerin 2	4.52519e-11	0.28841	-3.46729	M3 down vs M0	HGNC:1944	7p14,3
SMLR1	small leucine rich protein 1	4.5961e-11	0.287617	-3.47684	M3 down vs M0	HGNC:44670	6q23,1
ACAT1	acetyl-CoA acetyltransferase 1	4.77577e-11	0.302708	-3.30352	M3 down vs M0	HGNC:93	11q22,3
MARC2	mitochondrial amidoxime reducing component 2	5.24827e-11	0.432119	-2.31418	M3 down vs M0	HGNC:26064	1q41
CYP2J2	cytochrome P450 family 2 subfamily J member 2	5.73408e-11	0.273695	-3.65371	M3 down vs M0	HGNC:2634	1p32,1
LRAT	lecithin retinol acyltransferase	5.73408e-11	0.104587	-9.56145	M3 down vs M0	HGNC:6685	4q32,1
GLS	glutaminase	5.73408e-11	0.36365	-2.7499	M3 down vs M0	HGNC:4331	2q32,2
PHLPP2	PH domain and leucine rich repeat protein phosphatase 2	5.73408e-11	0.363016	-2.7547	M3 down vs M0	HGNC:29149	16q22,2
RGN	regucalcin	6.00037e-11	0.152649	-6.55098	M3 down vs M0	HGNC:9989	Xp11,3
RIMKLB	ribosomal modification protein rimK like family member B	6.29565e-11	0.455658	-2.19463	M3 down vs M0	HGNC:29228	12p13,31
LAX1	lymphocyte transmembrane adaptor 1	6.29565e-11	3.72533	3.72533	M3 up vs M0	HGNC:26005	1q32,1
HCP5	HLA complex P5 (non-protein coding)	6.47271e-11	2.75542	2.75542	M3 up vs M0	HGNC:21659	6p21,33
SLC46A1	solute carrier family 46 member 1	6.48222e-11	0.223221	-4.47987	M3 down vs M0	HGNC:30521	17q11,2
ASPA	aspartoacylase	7.06092e-11	0.386326	-2.58849	M3 down vs M0	HGNC:756	17p13,2
FLVCR2	feline leukemia virus subgroup C cellular receptor family member 2	7.58547e-11	0.483506	-2.06823	M3 down vs M0	HGNC:20105	14q24,3
RETSAT	retinol saturase	7.92486e-11	0.464822	-2.15136	M3 down vs M0	HGNC:25991	2p11,2
ABCB1	ATP binding cassette subfamily B member 1	9.68499e-11	0.277691	-3.60112	M3 down vs M0	HGNC:40	7q21,12
PLOD2	procollagen-lysine,2-oxoglutarate 5-dioxygenase 2	9.68499e-11	0.292449	-3.4194	M3 down vs M0	HGNC:9082	3q24
CYP3A5	cytochrome P450 family 3 subfamily A member 5	1.22593e-10	0.404088	-2.47471	M3 down vs M0	HGNC:2638	7q22,1
CYBRD1	cytochrome b reductase 1	1.2676e-10	0.316322	-3.16134	M3 down vs M0	HGNC:20797	2q31,1
MAF	MAF bZIP transcription factor	1.30773e-10	0.442451	-2.26014	M3 down vs M0	HGNC:6776	16q23,2
SLC3A1	solute carrier family 3 member 1	1.40154e-10	0.38689	-2.58472	M3 down vs M0	HGNC:11025	2p21
MAOA	monoamine oxidase A	1.4971e-10	0.394578	-2.53435	M3 down vs M0	HGNC:6833	Xp11,3
GRAMD1B	GRAM domain containing 1B	1.53446e-10	0.362976	-2.755	M3 down vs M0	HGNC:29214	11q24,1
SMPDL3A	sphingomyelin phosphodiesterase acid like 3A	1.53446e-10	0.476488	-2.09869	M3 down vs M0	HGNC:17389	6q22,31
SLC2A5	solute carrier family 2 member 5	1.59995e-10	0.369074	-2.70948	M3 down vs M0	HGNC:11010	1p36,23
STAT1	signal transducer and activator of transcription 1	1.67924e-10	3.91846	3.91846	M3 up vs M0	HGNC:11362	2q32,2
GDA	guanine deaminase	1.67924e-10	0.399286	-2.50447	M3 down vs M0	HGNC:4212	9q21,13
BPHL	biphenyl hydrolase like	1.70099e-10	0.466703	-2.14269	M3 down vs M0	HGNC:1094	6p25,2
FAM46C	family with sequence similarity 46 member C	1.74756e-10	2.66875	2.66875	M3 up vs M0	HGNC:24712	1p12
TIGIT	T cell immunoreceptor with Ig and ITIM domains	1.93652e-10	3.65455	3.65455	M3 up vs M0	HGNC:26838	3q13,31
SLC6A4	solute carrier family 6 member 4	2.28109e-10	0.208202	-4.80303	M3 down vs M0	HGNC:11050	17q11,2
DHRS7	dehydrogenase/reductase 7	2.5414e-10	0.42022	-2.37971	M3 down vs M0	HGNC:21524	14q23,1
PCK1	phosphoenolpyruvate carboxykinase 1	2.5414e-10	0.0923843	-10.8243	M3 down vs M0	HGNC:8724	20q13,31
ENPP3	ectonucleotide pyrophosphatase/phosphodiesterase 3	2.82009e-10	0.0917536	-10.8988	M3 down vs M0	HGNC:3358	6q23,2
BDH2	3-hydroxybutyrate dehydrogenase 2	3.00097e-10	0.421524	-2.37235	M3 down vs M0	HGNC:32389	4q24
VSIG10	V-set and immunoglobulin domain containing 10	3.20834e-10	0.477616	-2.09373	M3 down vs M0	HGNC:26078	12q24,23
HADHB	hydroxyacyl-CoA dehydrogenase trifunctional multienzyme complex subunit beta	3.97214e-10	0.478438	-2.09013	M3 down vs M0	HGNC:4803	2p23,3
SLC5A11	solute carrier family 5 member 11	3.98583e-10	0.119239	-8.38649	M3 down vs M0	HGNC:23091	16p12,1
SLC28A1	solute carrier family 28 member 1	4.37411e-10	0.320439	-3.12072	M3 down vs M0	HGNC:11001	15q25,3
APOC3	apolipoprotein C3	4.41413e-10	0.100985	-9.90246	M3 down vs M0	HGNC:610	11q23,3
ACOX1	acyl-CoA oxidase 1	6.07556e-10	0.454701	-2.19925	M3 down vs M0	HGNC:119	17q25,1
AGMO	alkylglycerol monooxygenase	6.32074e-10	0.194598	-5.13879	M3 down vs M0	HGNC:33784	7p21,2
FAM184A	family with sequence similarity 184 member A	6.56419e-10	0.180573	-5.53792	M3 down vs M0	HGNC:20991	6q22,31
PDZK1	PDZ domain containing 1	6.90454e-10	0.314957	-3.17504	M3 down vs M0	HGNC:8821	1q21,1
FCRL5	Fc receptor like 5	7.11642e-10	3.32446	3.32446	M3 up vs M0	HGNC:18508	1q23,1
ABCG2	ATP binding cassette subfamily G member 2 (Junior blood group)	7.64798e-10	0.339021	-2.94967	M3 down vs M0	HGNC:74	4q22,1
SOAT2	sterol O-acyltransferase 2	7.81015e-10	0.0705486	-14.1746	M3 down vs M0	HGNC:11178	12q13,13
SLC22A4	solute carrier family 22 member 4	8.01965e-10	0.152845	-6.54258	M3 down vs M0	HGNC:10968	5q31,1
SLC7A7	solute carrier family 7 member 7	8.15485e-10	0.455733	-2.19427	M3 down vs M0	HGNC:11065	14q11,2
SLC25A15	solute carrier family 25 member 15	8.22451e-10	0.440758	-2.26882	M3 down vs M0	HGNC:10985	13q14,11
VPS35	VPS35, retromer complex component	8.70768e-10	0.495754	-2.01713	M3 down vs M0	HGNC:13487	16q11,2
UGT2B7	UDP glucuronosyltransferase family 2 member B7	1.05938e-09	0.159295	-6.27765	M3 down vs M0	HGNC:12554	4q13,2
PIM2	Pim-2 proto-oncogene, serine/threonine kinase	1.1339e-09	3.56446	3.56446	M3 up vs M0	HGNC:8987	Xp11,23
SFXN3	sideroflexin 3	1.1339e-09	0.470973	-2.12326	M3 down vs M0	HGNC:16087	10q24,31
GCNT4	glucosaminyl (N-acetyl) transferase 4, core 2	1.18457e-09	0.374476	-2.6704	M3 down vs M0	HGNC:17973	5q13,3
LOC100419583		1.2501e-09	2.9198	2.9198	M3 up vs M0
SLC4A4	solute carrier family 4 member 4	1.2501e-09	0.485936	-2.05789	M3 down vs M0	HGNC:11030	4q13,3
PRKD1	protein kinase D1	1.28816e-09	0.3632	-2.7533	M3 down vs M0	HGNC:9407	14q12
GTSE1	G2 and S-phase expressed 1	1.34524e-09	2.66491	2.66491	M3 up vs M0	HGNC:13698	22q13,31
FKBP11	FK506 binding protein 11	1.43296e-09	2.19961	2.19961	M3 up vs M0	HGNC:18624	12q13,12
SLC5A1	solute carrier family 5 member 1	1.43957e-09	0.364083	-2.74663	M3 down vs M0	HGNC:11036	22q12,3
KCNA3	potassium voltage-gated channel subfamily A member 3	1.63053e-09	2.35514	2.35514	M3 up vs M0	HGNC:6221	1p13,3
ELL3	elongation factor for RNA polymerase II 3	1.64474e-09	0.497333	-2.01072	M3 down vs M0	HGNC:23113	15q15,3
LOC102724661		2.02387e-09	0.0885617	-11.2916	M3 down vs M0
G6PC	glucose-6-phosphatase catalytic subunit	2.04875e-09	0.0681553	-14.6724	M3 down vs M0	HGNC:4056	17q21,31
LCT	lactase	2.04875e-09	0.0503349	-19.8669	M3 down vs M0	HGNC:6530	2q21,3
SLC5A9	solute carrier family 5 member 9	2.04875e-09	0.259641	-3.85147	M3 down vs M0	HGNC:22146	1p33
SI	sucrase-isomaltase	2.25109e-09	0.233655	-4.27982	M3 down vs M0	HGNC:10856	3q26,1
KLHL6	kelch like family member 6	2.3574e-09	2.51961	2.51961	M3 up vs M0	HGNC:18653	3q27,1
GBP1	guanylate binding protein 1	2.3574e-09	3.5398	3.5398	M3 up vs M0	HGNC:4182	1p22,2
AQP10	aquaporin 10	2.3574e-09	0.150483	-6.64527	M3 down vs M0	HGNC:16029	1q21,3
SLC22A5	solute carrier family 22 member 5	2.39343e-09	0.476216	-2.09989	M3 down vs M0	HGNC:10969	5q31,1
PRKAB2	protein kinase AMP-activated non-catalytic subunit beta 2	2.39343e-09	0.455945	-2.19325	M3 down vs M0	HGNC:9379	1q21,1
GDPD1	glycerophosphodiester phosphodiesterase domain containing 1	2.43401e-09	0.402455	-2.48475	M3 down vs M0	HGNC:20883	17q22
PAG1	phosphoprotein membrane anchor with glycosphingolipid microdomains 1	2.51958e-09	0.497842	-2.00867	M3 down vs M0	HGNC:30043	8q21,13
XPNPEP2	X-prolyl aminopeptidase 2	2.54197e-09	0.25287	-3.9546	M3 down vs M0	HGNC:12823	Xq26,1
SLC2A2	solute carrier family 2 member 2	2.54306e-09	0.247786	-4.03574	M3 down vs M0	HGNC:11006	3q26,2
ACADM	acyl-CoA dehydrogenase medium chain	2.54306e-09	0.358142	-2.79219	M3 down vs M0	HGNC:89	1p31,1
BST1	bone marrow stromal cell antigen 1	2.57393e-09	0.300142	-3.33176	M3 down vs M0	HGNC:1118	4p15,32
SLC1A1	solute carrier family 1 member 1	2.57393e-09	0.394562	-2.53446	M3 down vs M0	HGNC:10939	9p24,2
GBA3	glucosylceramidase beta 3 (gene/pseudogene)	2.68845e-09	0.393082	-2.544	M3 down vs M0	HGNC:19069	4p15,2
LOC101927164		2.75072e-09	0.134903	-7.41273	M3 down vs M0
TREH	trehalase	2.79112e-09	0.183819	-5.44012	M3 down vs M0	HGNC:12266	11q23,3
SLC5A4	solute carrier family 5 member 4	3.09386e-09	0.340187	-2.93956	M3 down vs M0	HGNC:11039	22q12,3
LOC148709		3.14865e-09	0.251404	-3.97766	M3 down vs M0
CYP2B7P	cytochrome P450 family 2 subfamily B member 7, pseudogene	3.18321e-09	0.085732	-11.6643	M3 down vs M0	HGNC:2616	19q13,2
SLAMF7	SLAM family member 7	3.19279e-09	2.50269	2.50269	M3 up vs M0	HGNC:21394	1q23,3
GLCCI1	glucocorticoid induced 1	3.19279e-09	2.23186	2.23186	M3 up vs M0	HGNC:18713	7p21,3
UGT1A3	UDP glucuronosyltransferase family 1 member A3	3.19279e-09	0.0629628	-15.8824	M3 down vs M0	HGNC:12535	2q37,1
TUSC3	tumor suppressor candidate 3	3.2315e-09	0.34692	-2.88251	M3 down vs M0	HGNC:30242	8p22
SEC14L2	SEC14 like lipid binding 2	3.35867e-09	0.489368	-2.04345	M3 down vs M0	HGNC:10699	22q12,2
SULT2A1	sulfotransferase family 2A member 1	3.93397e-09	0.146522	-6.82492	M3 down vs M0	HGNC:11458	19q13,33
FMO4	flavin containing monooxygenase 4	3.93397e-09	0.372429	-2.68508	M3 down vs M0	HGNC:3772	1q24,3
SEMA3D	semaphorin 3D	4.02094e-09	0.415478	-2.40687	M3 down vs M0	HGNC:10726	7q21,11
SELENOP	selenoprotein P	4.10105e-09	0.311092	-3.21448	M3 down vs M0	HGNC:10751	5p12
ME1	malic enzyme 1	4.11138e-09	0.426103	-2.34685	M3 down vs M0	HGNC:6983	6q14,2
SORD	sorbitol dehydrogenase	4.5229e-09	0.28225	-3.54296	M3 down vs M0	HGNC:11184	15q21,1
TMEM133	transmembrane protein 133	4.57958e-09	0.498606	-2.00559	M3 down vs M0	HGNC:24033	11q22,1
PAQR7	progestin and adipoQ receptor family member 7	4.59181e-09	0.293969	-3.40172	M3 down vs M0	HGNC:23146	1p36,11
ANO5	anoctamin 5	4.67924e-09	0.408104	-2.45035	M3 down vs M0	HGNC:27337	11p14,3
EDN3	endothelin 3	4.96614e-09	0.494252	-2.02326	M3 down vs M0	HGNC:3178	20q13,32
KLHL13	kelch like family member 13	5.65507e-09	0.462871	-2.16043	M3 down vs M0	HGNC:22931	Xq24
HMGCS2	3-hydroxy-3-methylglutaryl-CoA synthase 2	5.65507e-09	0.109494	-9.13292	M3 down vs M0	HGNC:5008	1p12
GABARAPL1	GABA type A receptor associated protein like 1	5.71083e-09	0.415863	-2.40464	M3 down vs M0	HGNC:4068	12p13,2
MKI67	marker of proliferation Ki-67	6.17739e-09	2.26077	2.26077	M3 up vs M0	HGNC:7107	10q26,2
WNT3	Wnt family member 3	6.17739e-09	0.297002	-3.36698	M3 down vs M0	HGNC:12782	17q21,31-q21,32
ACSF2	acyl-CoA synthetase family member 2	6.45216e-09	0.339769	-2.94318	M3 down vs M0	HGNC:26101	17q21,33
PSMB9	proteasome subunit beta 9	6.5705e-09	2.87656	2.87656	M3 up vs M0	HGNC:9546	6p21,32
GDPD2	glycerophosphodiester phosphodiesterase domain containing 2	6.9406e-09	0.378351	-2.64305	M3 down vs M0	HGNC:25974	Xq13,1
APOA1	apolipoprotein A1	7.50606e-09	0.0244696	-40.867	M3 down vs M0	HGNC:600	11q23,3
ABHD6	abhydrolase domain containing 6	7.88836e-09	0.385595	-2.59339	M3 down vs M0	HGNC:21398	3p14,3
UNC5D	unc-5 netrin receptor D	7.89607e-09	0.371916	-2.68878	M3 down vs M0	HGNC:18634	8p12
CLSTN2	calsyntenin 2	8.19236e-09	0.20651	-4.84237	M3 down vs M0	HGNC:17448	3q23
SCAMP5	secretory carrier membrane protein 5	9.03938e-09	0.372213	-2.68663	M3 down vs M0	HGNC:30386	15q24,2
MATN2	matrilin 2	9.03938e-09	0.467821	-2.13757	M3 down vs M0	HGNC:6908	8q22,1-q22,2
RUNDC3B	RUN domain containing 3B	9.3174e-09	0.281672	-3.55023	M3 down vs M0	HGNC:30286	7q21,12
SLC16A10	solute carrier family 16 member 10	9.73755e-09	0.419491	-2.38384	M3 down vs M0	HGNC:17027	6q21
FBP1	fructose-bisphosphatase 1	1.04617e-08	0.445491	-2.24471	M3 down vs M0	HGNC:3606	9q22,32
ADAMDEC1	ADAM like decysin 1	1.05663e-08	0.399391	-2.50381	M3 down vs M0	HGNC:16299	8p21,2
UPB1	beta-ureidopropionase 1	1.09867e-08	0.0283097	-35.3236	M3 down vs M0	HGNC:16297	22q11,23
TMPRSS15	transmembrane serine protease 15	1.12237e-08	0.381495	-2.62126	M3 down vs M0	HGNC:9490	21q21,1
NCOA4	nuclear receptor coactivator 4	1.1337e-08	0.499137	-2.00346	M3 down vs M0	HGNC:7671	10q11,22
CCDC69	coiled-coil domain containing 69	1.25311e-08	2.0486	2.0486	M3 up vs M0	HGNC:24487	5q33,1
TRHDE	thyrotropin releasing hormone degrading enzyme	1.2856e-08	0.313966	-3.18506	M3 down vs M0	HGNC:30748	12q21,1
ANKRD36BP2	ankyrin repeat domain 36B pseudogene 2	1.34314e-08	3.1025	3.1025	M3 up vs M0	HGNC:33607	2p11,2
IRF9	interferon regulatory factor 9	1.36846e-08	2.02364	2.02364	M3 up vs M0	HGNC:6131	14q12
PIWIL2	piwi like RNA-mediated gene silencing 2	1.36846e-08	0.242494	-4.12382	M3 down vs M0	HGNC:17644	8p21,3
CDCA8	cell division cycle associated 8	1.42337e-08	2.35259	2.35259	M3 up vs M0	HGNC:14629	1p34,3
KCNN3	potassium calcium-activated channel subfamily N member 3	1.62953e-08	2.41045	2.41045	M3 up vs M0	HGNC:6292	1q21,3
ASPHD2	aspartate beta-hydroxylase domain containing 2	1.74561e-08	4.68039	4.68039	M3 up vs M0	HGNC:30437	22q12,1
CHP2	calcineurin like EF-hand protein 2	1.87968e-08	0.470128	-2.12708	M3 down vs M0	HGNC:24927	16p12,2
PANK3	pantothenate kinase 3	1.89296e-08	0.469721	-2.12892	M3 down vs M0	HGNC:19365	5q34
TNIP3	TNFAIP3 interacting protein 3	1.89337e-08	3.71984	3.71984	M3 up vs M0	HGNC:19315	4q27
TCF19	transcription factor 19	1.94748e-08	2.13895	2.13895	M3 up vs M0	HGNC:11629	6p21,33
PKLR	pyruvate kinase L/R	2.00033e-08	0.226293	-4.41904	M3 down vs M0	HGNC:9020	1q22
ACADSB	acyl-CoA dehydrogenase, short/branched chain	2.05883e-08	0.48619	-2.05681	M3 down vs M0	HGNC:91	10q26,13
GLP2R	glucagon like peptide 2 receptor	2.06881e-08	0.452473	-2.21008	M3 down vs M0	HGNC:4325	17p13,1
PFKFB4	6-phosphofructo-2-kinase/fructose-2,6-biphosphatase 4	2.0809e-08	0.289119	-3.45879	M3 down vs M0	HGNC:8875	3p21,31
APOC2	apolipoprotein C2	2.0966e-08	0.190555	-5.24784	M3 down vs M0	HGNC:609	19q13,32
HGD	homogentisate 1,2-dioxygenase	2.19398e-08	0.482368	-2.07311	M3 down vs M0	HGNC:4892	3q13,33
LINC01133	long intergenic non-protein coding RNA 1133	2.24298e-08	0.409618	-2.4413	M3 down vs M0	HGNC:49447	1q23,2
CD38	CD38 molecule	2.41872e-08	2.68925	2.68925	M3 up vs M0	HGNC:1667	4p15,32
UBE2L6	ubiquitin conjugating enzyme E2 L6	2.42979e-08	2.34753	2.34753	M3 up vs M0	HGNC:12490	11q12,1
C17orf78	chromosome 17 open reading frame 78	2.60586e-08	0.340316	-2.93845	M3 down vs M0	HGNC:26831	17q12
LOC154761		2.62919e-08	3.33874	3.33874	M3 up vs M0
FOXM1	forkhead box M1	2.68652e-08	2.6442	2.6442	M3 up vs M0	HGNC:3818	12p13,33
C2orf88	chromosome 2 open reading frame 88	2.70461e-08	0.361917	-2.76307	M3 down vs M0	HGNC:28191	2q32,2
ACVR2A	activin A receptor type 2A	2.72297e-08	0.493323	-2.02707	M3 down vs M0	HGNC:173	2q22,3-q23,1
IGFBP3	insulin like growth factor binding protein 3	2.82658e-08	0.379683	-2.63378	M3 down vs M0	HGNC:5472	7p12,3
GINS4	GINS complex subunit 4	2.88766e-08	2.54772	2.54772	M3 up vs M0	HGNC:28226	8p11,21
CIB2	calcium and integrin binding family member 2	2.9762e-08	0.385395	-2.59474	M3 down vs M0	HGNC:24579	15q25,1
OXCT1	3-oxoacid CoA-transferase 1	3.38037e-08	3.09014	3.09014	M3 up vs M0	HGNC:8527	5p13,1
EPHX2	epoxide hydrolase 2	3.68404e-08	0.496194	-2.01534	M3 down vs M0	HGNC:3402	8p21,2-p21,1
GCLM	glutamate-cysteine ligase modifier subunit	3.84688e-08	0.493153	-2.02777	M3 down vs M0	HGNC:4312	1p22,1
HLA-B	major histocompatibility complex, class I, B	3.91916e-08	2.10236	2.10236	M3 up vs M0	HGNC:4932	6p21,33
LOC100507537		3.99366e-08	0.129652	-7.71298	M3 down vs M0
LIPA	lipase A, lysosomal acid type	4.03858e-08	0.367901	-2.71812	M3 down vs M0	HGNC:6617	10q23,31
GBP4	guanylate binding protein 4	4.104e-08	3.47501	3.47501	M3 up vs M0	HGNC:20480	1p22,2
MIAT	myocardial infarction associated transcript (non-protein coding)	4.11197e-08	3.52991	3.52991	M3 up vs M0	HGNC:33425	22q12,1
WARS	tryptophanyl-tRNA synthetase	4.11661e-08	3.71079	3.71079	M3 up vs M0	HGNC:12729	14q32,2
JCHAIN	joining chain of multimeric IgA and IgM	4.18185e-08	2.48874	2.48874	M3 up vs M0	HGNC:5713	4q13,3
TRIM69	tripartite motif containing 69	4.45301e-08	3.52554	3.52554	M3 up vs M0	HGNC:17857	15q15-q21
BIRC5	baculoviral IAP repeat containing 5	4.61409e-08	2.44242	2.44242	M3 up vs M0	HGNC:593	17q25,3
E2F5	E2F transcription factor 5	5.14015e-08	2.65242	2.65242	M3 up vs M0	HGNC:3119	8q21,2
LINC00472	long intergenic non-protein coding RNA 472	5.17802e-08	0.392524	-2.54762	M3 down vs M0	HGNC:21380	6q13
PDK4	pyruvate dehydrogenase kinase 4	5.47109e-08	0.297049	-3.36645	M3 down vs M0	HGNC:8812	7q21,3
MYL4	myosin light chain 4	5.60449e-08	5.05685	5.05685	M3 up vs M0	HGNC:7585	17q21,32
GATA6-AS1	GATA6 antisense RNA 1 (head to head)	5.86004e-08	0.496649	-2.01349	M3 down vs M0	HGNC:48840	18q11,2
TTC36	tetratricopeptide repeat domain 36	5.94175e-08	0.17175	-5.82241	M3 down vs M0	HGNC:33708	11q23,3
PPP1R36	protein phosphatase 1 regulatory subunit 36	6.01572e-08	0.486334	-2.0562	M3 down vs M0	HGNC:20097	14q23,3
CTAGE10P	CTAGE family member 10, pseudogene	6.01572e-08	0.49062	-2.03824	M3 down vs M0	HGNC:37288	13q14,2
CSRNP3	cysteine and serine rich nuclear protein 3	6.17541e-08	0.47163	-2.1203	M3 down vs M0	HGNC:30729	2q24,3
FAM13A	family with sequence similarity 13 member A	6.55405e-08	0.475162	-2.10454	M3 down vs M0	HGNC:19367	4q22,1
MSI2	musashi RNA binding protein 2	6.55405e-08	2.00294	2.00294	M3 up vs M0	HGNC:18585	17q22
TM4SF4	transmembrane 4 L six family member 4	6.65227e-08	0.175738	-5.69027	M3 down vs M0	HGNC:11856	3q25,1
NPY6R	neuropeptide Y receptor Y6 (pseudogene)	6.82619e-08	0.454797	-2.19878	M3 down vs M0	HGNC:7959	5q31,2
C5	complement C5	7.09548e-08	0.383209	-2.60954	M3 down vs M0	HGNC:1331	9q33,2
KCNK10	potassium two pore domain channel subfamily K member 10	7.19221e-08	0.459416	-2.17668	M3 down vs M0	HGNC:6273	14q31,3
NCAPH	non-SMC condensin I complex subunit H	7.36785e-08	2.23387	2.23387	M3 up vs M0	HGNC:1112	2q11,2
CKAP2L	cytoskeleton associated protein 2 like	7.38078e-08	2.50123	2.50123	M3 up vs M0	HGNC:26877	2q14,1
BMF	Bcl2 modifying factor	7.39879e-08	0.344235	-2.90499	M3 down vs M0	HGNC:24132	15q15,1
BICD1	BICD cargo adaptor 1	7.39879e-08	2.46794	2.46794	M3 up vs M0	HGNC:1049	12p11,21
CDKN2B	cyclin dependent kinase inhibitor 2B	7.49893e-08	0.415981	-2.40396	M3 down vs M0	HGNC:1788	9p21,3
CKAP4	cytoskeleton associated protein 4	7.51418e-08	2.08321	2.08321	M3 up vs M0	HGNC:16991	12q23,3
SSX2IP	SSX family member 2 interacting protein	7.68716e-08	0.46811	-2.13625	M3 down vs M0	HGNC:16509	1p22,3
BLVRA	biliverdin reductase A	7.68716e-08	2.36322	2.36322	M3 up vs M0	HGNC:1062	7p13
PRDM1	PR/SET domain 1	8.6297e-08	2.46401	2.46401	M3 up vs M0	HGNC:9346	6q21
TSHZ1	teashirt zinc finger homeobox 1	8.6297e-08	0.440076	-2.27233	M3 down vs M0	HGNC:10669	18q22,3
EMP3	epithelial membrane protein 3	9.08502e-08	2.17646	2.17646	M3 up vs M0	HGNC:3335	19q13,33
IFNG	interferon gamma	1.03458e-07	28.7567	28.7567	M3 up vs M0	HGNC:5438	12q15
IKZF3	IKAROS family zinc finger 3	1.04784e-07	2.22237	2.22237	M3 up vs M0	HGNC:13178	17q12-q21,1
APOH	apolipoprotein H	1.12272e-07	0.110189	-9.07534	M3 down vs M0	HGNC:616	17q24,2
EPHX1	epoxide hydrolase 1	1.23784e-07	0.288194	-3.46988	M3 down vs M0	HGNC:3401	1q42,12
BMP8B	bone morphogenetic protein 8b	1.24162e-07	0.328413	-3.04495	M3 down vs M0	HGNC:1075	1p34,2
HSD17B2	hydroxysteroid 17-beta dehydrogenase 2	1.24403e-07	0.47168	-2.12008	M3 down vs M0	HGNC:5211	16q23,3
TMEM220-AS1	TMEM220 antisense RNA 1	1.25746e-07	0.268704	-3.72156	M3 down vs M0	HGNC:44357	17p13,1-p12
TPX2	TPX2, microtubule nucleation factor	1.29439e-07	2.17932	2.17932	M3 up vs M0	HGNC:1249	20q11,21
IRF1	interferon regulatory factor 1	1.29698e-07	2.20058	2.20058	M3 up vs M0	HGNC:6116	5q31,1
NLRC5	NLR family CARD domain containing 5	1.31318e-07	4.53488	4.53488	M3 up vs M0	HGNC:29933	16q13
SLC2A9	solute carrier family 2 member 9	1.34097e-07	0.393813	-2.53928	M3 down vs M0	HGNC:13446	4p16,1
LEAP2	liver enriched antimicrobial peptide 2	1.41652e-07	0.284838	-3.51076	M3 down vs M0	HGNC:29571	5q31,1
DEPDC7	DEP domain containing 7	1.47608e-07	0.393904	-2.53869	M3 down vs M0	HGNC:29899	11p13
PRR11	proline rich 11	1.5242e-07	2.09589	2.09589	M3 up vs M0	HGNC:25619	17q23,2
DIRAS3	DIRAS family GTPase 3	1.53789e-07	0.429394	-2.32887	M3 down vs M0	HGNC:687	1p31,3
SLC9A7	solute carrier family 9 member A7	1.54484e-07	2.5678	2.5678	M3 up vs M0	HGNC:17123	Xp11,3
ADORA2A-AS1	ADORA2A antisense RNA 1	1.58149e-07	0.0273991	-36.4976	M3 down vs M0	HGNC:37122	22q11,23
IKZF2	IKAROS family zinc finger 2	1.61222e-07	2.52811	2.52811	M3 up vs M0	HGNC:13177	2q34
CHRNA7	cholinergic receptor nicotinic alpha 7 subunit	1.64391e-07	0.496463	-2.01425	M3 down vs M0	HGNC:1960	15q13,3
KIF2C	kinesin family member 2C	1.64863e-07	2.21419	2.21419	M3 up vs M0	HGNC:6393	1p34,1
TMEM229A	transmembrane protein 229A	1.68407e-07	0.27586	-3.62502	M3 down vs M0	HGNC:37279	7q31,32
ANXA13	annexin A13	1.7099e-07	0.383591	-2.60694	M3 down vs M0	HGNC:536	8q24,13
ACE2	angiotensin I converting enzyme 2	1.78311e-07	0.468064	-2.13646	M3 down vs M0	HGNC:13557	Xp22,2
CDC20	cell division cycle 20	1.87982e-07	2.4841	2.4841	M3 up vs M0	HGNC:1723	1p34,2
PDIA4	protein disulfide isomerase family A member 4	1.96685e-07	2.15314	2.15314	M3 up vs M0	HGNC:30167	7q36,1
S100A11	S100 calcium binding protein A11	1.97238e-07	2.84413	2.84413	M3 up vs M0	HGNC:10488	1q21,3
TPTE2	transmembrane phosphoinositide 3-phosphatase and tensin homolog 2	2.02184e-07	3.31876	3.31876	M3 up vs M0	HGNC:17299	13q12,11
PRKG2	protein kinase, cGMP-dependent, type II	2.06137e-07	0.101743	-9.82867	M3 down vs M0	HGNC:9416	4q21,21
BEST4	bestrophin 4	2.14681e-07	0.224373	-4.45687	M3 down vs M0	HGNC:17106	1p34,1
E2F8	E2F transcription factor 8	2.14849e-07	2.34644	2.34644	M3 up vs M0	HGNC:24727	11p15,1
C11orf52	chromosome 11 open reading frame 52	2.25063e-07	0.494046	-2.0241	M3 down vs M0	HGNC:30531	11q23,1
CD40	CD40 molecule	2.28147e-07	2.20733	2.20733	M3 up vs M0	HGNC:11919	20q13,12
RUNX2	runt related transcription factor 2	2.34016e-07	2.02751	2.02751	M3 up vs M0	HGNC:10472	6p21,1
E2F7	E2F transcription factor 7	2.37431e-07	2.51612	2.51612	M3 up vs M0	HGNC:23820	12q21,2
UGT1A1	UDP glucuronosyltransferase family 1 member A1	2.37431e-07	0.386557	-2.58694	M3 down vs M0	HGNC:12530	2q37,1
FEN1	flap structure-specific endonuclease 1	2.43293e-07	2.1495	2.1495	M3 up vs M0	HGNC:3650	11q12,2
HIST1H2BO	histone cluster 1 H2B family member o	2.43293e-07	2.55494	2.55494	M3 up vs M0	HGNC:4758	6p22,1
ALDH1A3	aldehyde dehydrogenase 1 family member A3	2.48398e-07	0.457189	-2.18728	M3 down vs M0	HGNC:409	15q26,3
PON3	paraoxonase 3	2.55812e-07	0.165623	-6.03782	M3 down vs M0	HGNC:9206	7q21,3
ETV7	ETS variant 7	2.71782e-07	2.8369	2.8369	M3 up vs M0	HGNC:18160	6p21,31
NDN	necdin, MAGE family member	2.73329e-07	0.489035	-2.04484	M3 down vs M0	HGNC:7675	15q11,2
CROT	carnitine O-octanoyltransferase	2.7354e-07	0.400874	-2.49455	M3 down vs M0	HGNC:2366	7q21,12
SHBG	sex hormone binding globulin	2.7486e-07	0.136572	-7.32217	M3 down vs M0	HGNC:10839	17p13,1
ABCA8	ATP binding cassette subfamily A member 8	2.75442e-07	0.438261	-2.28175	M3 down vs M0	HGNC:38	17q24,2
TNFSF13B	TNF superfamily member 13b	2.76527e-07	2.69248	2.69248	M3 up vs M0	HGNC:11929	13q33,3
PPARGC1A	PPARG coactivator 1 alpha	2.77954e-07	0.44267	-2.25902	M3 down vs M0	HGNC:9237	4p15,2
PARM1	prostate androgen-regulated mucin-like protein 1	2.81795e-07	2.05446	2.05446	M3 up vs M0	HGNC:24536	4q13,3
SAMD9L	sterile alpha motif domain containing 9 like	2.96715e-07	3.38195	3.38195	M3 up vs M0	HGNC:1349	7q21,2
APOL2	apolipoprotein L2	2.96715e-07	2.04929	2.04929	M3 up vs M0	HGNC:619	22q12,3
FAM213A	family with sequence similarity 213 member A	2.96715e-07	0.379312	-2.63635	M3 down vs M0	HGNC:28651	10q23,1
EGFR-AS1	EGFR antisense RNA 1	3.11967e-07	0.224728	-4.44982	M3 down vs M0	HGNC:40207	7p11,2
AQP7	aquaporin 7	3.12264e-07	0.379667	-2.63389	M3 down vs M0	HGNC:640	9p13,3
F13B	coagulation factor XIII B chain	3.1258e-07	0.178231	-5.61069	M3 down vs M0	HGNC:3534	1q31,3
NUGGC	nuclear GTPase, germinal center associated	3.31665e-07	2.42796	2.42796	M3 up vs M0	HGNC:33550	8p21,1
NT5E	5'-nucleotidase ecto	3.32589e-07	0.338861	-2.95107	M3 down vs M0	HGNC:8021	6q14,3
IRF4	interferon regulatory factor 4	3.33379e-07	2.51128	2.51128	M3 up vs M0	HGNC:6119	6p25,3
IQGAP3	IQ motif containing GTPase activating protein 3	3.33379e-07	2.38005	2.38005	M3 up vs M0	HGNC:20669	1q22
SLC1A4	solute carrier family 1 member 4	3.36434e-07	2.24835	2.24835	M3 up vs M0	HGNC:10942	2p14
LPCAT1	lysophosphatidylcholine acyltransferase 1	3.36434e-07	2.02946	2.02946	M3 up vs M0	HGNC:25718	5p15,33
AURKA	aurora kinase A	3.36434e-07	2.26028	2.26028	M3 up vs M0	HGNC:11393	20q13,2
GRAMD1C	GRAM domain containing 1C	3.42132e-07	0.399462	-2.50337	M3 down vs M0	HGNC:25252	3q13,31
BMP3	bone morphogenetic protein 3	3.42557e-07	0.421311	-2.37354	M3 down vs M0	HGNC:1070	4q21,21
PAPSS2	3'-phosphoadenosine 5'-phosphosulfate synthase 2	3.50096e-07	0.465573	-2.14789	M3 down vs M0	HGNC:8604	10q23,2-q23,31
TXNDC5	thioredoxin domain containing 5	3.58932e-07	2.09727	2.09727	M3 up vs M0	HGNC:21073	6p24,3
ZWINT	ZW10 interacting kinetochore protein	3.76741e-07	2.10586	2.10586	M3 up vs M0	HGNC:13195	10q21-q22
MIA2	melanoma inhibitory activity 2	3.82255e-07	0.483987	-2.06617	M3 down vs M0	HGNC:18432	14q13,2
ADH4	alcohol dehydrogenase 4 (class II), pi polypeptide	3.82343e-07	0.397997	-2.51258	M3 down vs M0	HGNC:252	4q23
UGT1A4	UDP glucuronosyltransferase family 1 member A4	3.82343e-07	0.065557	-15.2539	M3 down vs M0	HGNC:12536	2q37,1
SP140	SP140 nuclear body protein	3.85256e-07	2.42339	2.42339	M3 up vs M0	HGNC:17133	2q37,1
NCALD	neurocalcin delta	4.16488e-07	3.41795	3.41795	M3 up vs M0	HGNC:7655	8q22,3
EFNA1	ephrin A1	4.25905e-07	0.407104	-2.45638	M3 down vs M0	HGNC:3221	1q22
HJURP	Holliday junction recognition protein	4.27846e-07	2.01727	2.01727	M3 up vs M0	HGNC:25444	2q37,1
APOBEC3G	apolipoprotein B mRNA editing enzyme catalytic subunit 3G	4.44718e-07	2.17412	2.17412	M3 up vs M0	HGNC:17357	22q13,1
PSAT1	phosphoserine aminotransferase 1	4.45452e-07	2.86994	2.86994	M3 up vs M0	HGNC:19129	9q21,2
PRKN	parkin RBR E3 ubiquitin protein ligase	4.56484e-07	0.433952	-2.3044	M3 down vs M0	HGNC:8607	6q26
SLC47A1	solute carrier family 47 member 1	4.6268e-07	2.85863	2.85863	M3 up vs M0	HGNC:25588	17p11,2
SIRPG	signal regulatory protein gamma	4.79381e-07	2.96575	2.96575	M3 up vs M0	HGNC:15757	20p13
ZBP1	Z-DNA binding protein 1	4.79749e-07	2.91707	2.91707	M3 up vs M0	HGNC:16176	20q13,31
MYOM1	myomesin 1	4.85188e-07	0.409257	-2.44345	M3 down vs M0	HGNC:7613	18p11,31
POU2AF1	POU class 2 associating factor 1	5.62284e-07	3.10439	3.10439	M3 up vs M0	HGNC:9211	11q23,1
BATF2	basic leucine zipper ATF-like transcription factor 2	5.78757e-07	4.64539	4.64539	M3 up vs M0	HGNC:25163	11q13,1
SCTR	secretin receptor	6.25898e-07	0.253215	-3.94922	M3 down vs M0	HGNC:10608	2q14,2
CCNF	cyclin F	6.27357e-07	2.3301	2.3301	M3 up vs M0	HGNC:1591	16p13,3
ARHGAP11A	Rho GTPase activating protein 11A	6.2953e-07	2.09687	2.09687	M3 up vs M0	HGNC:15783	15q13,3
ST3GAL5	ST3 beta-galactoside alpha-2,3-sialyltransferase 5	6.30046e-07	2.01627	2.01627	M3 up vs M0	HGNC:10872	2p11,2
DUSP4	dual specificity phosphatase 4	6.41158e-07	3.17312	3.17312	M3 up vs M0	HGNC:3070	8p12
GABRE	gamma-aminobutyric acid type A receptor epsilon subunit	6.41158e-07	0.465808	-2.14681	M3 down vs M0	HGNC:4085	Xq28
FAM30A	family with sequence similarity 30 member A	6.49454e-07	3.39323	3.39323	M3 up vs M0	HGNC:19955	14q32,33
GBP5	guanylate binding protein 5	7.16101e-07	4.87699	4.87699	M3 up vs M0	HGNC:19895	1p22,2
RBP2	retinol binding protein 2	7.16101e-07	0.476729	-2.09763	M3 down vs M0	HGNC:9920	3q23
ENPP5	ectonucleotide pyrophosphatase/phosphodiesterase 5 (putative)	7.18811e-07	0.347626	-2.87665	M3 down vs M0	HGNC:13717	6p21,1
NAT8B	N-acetyltransferase 8B (putative, gene/pseudogene)	7.38278e-07	0.295739	-3.38136	M3 down vs M0	HGNC:30235	2p13,1
CEACAM18	carcinoembryonic antigen related cell adhesion molecule 18	7.4035e-07	0.4929	-2.02881	M3 down vs M0	HGNC:31949	19q13,41
CYP4F2	cytochrome P450 family 4 subfamily F member 2	7.48098e-07	0.30499	-3.27879	M3 down vs M0	HGNC:2645	19p13,12
TMED9	transmembrane p24 trafficking protein 9	7.50397e-07	2.11511	2.11511	M3 up vs M0	HGNC:24878	5q35,3
CXCL9	C-X-C motif chemokine ligand 9	7.81817e-07	5.54647	5.54647	M3 up vs M0	HGNC:7098	4q21,1
PLP2	proteolipid protein 2	8.27352e-07	2.27193	2.27193	M3 up vs M0	HGNC:9087	Xp11,23
SLC28A2	solute carrier family 28 member 2	8.27806e-07	0.236554	-4.22737	M3 down vs M0	HGNC:11002	15q21,1
HIST1H2AB	histone cluster 1 H2A family member b	8.36812e-07	3.10024	3.10024	M3 up vs M0	HGNC:4734	6p22,2
EDN1	endothelin 1	9.06558e-07	0.320735	-3.11784	M3 down vs M0	HGNC:3176	6p24,1
KIF11	kinesin family member 11	9.17595e-07	2.05307	2.05307	M3 up vs M0	HGNC:6388	10q23,33
SPA17	sperm autoantigenic protein 17	9.60821e-07	2.21924	2.21924	M3 up vs M0	HGNC:11210	11q24,2
TMEM154	transmembrane protein 154	9.90856e-07	3.49324	3.49324	M3 up vs M0	HGNC:26489	4q31,3
ST6GAL1	ST6 beta-galactoside alpha-2,6-sialyltransferase 1	9.91814e-07	2.07125	2.07125	M3 up vs M0	HGNC:10860	3q27,3
HNF4A-AS1	HNF4A antisense RNA 1	1.00136e-06	0.246018	-4.06475	M3 down vs M0	HGNC:49505	20q13,12
FOLH1	folate hydrolase 1	1.01618e-06	0.490129	-2.04028	M3 down vs M0	HGNC:3788	11p11,12
GSTA1	glutathione S-transferase alpha 1	1.05948e-06	0.334328	-2.99108	M3 down vs M0	HGNC:4626	6p12,2
F2RL2	coagulation factor II thrombin receptor like 2	1.06597e-06	3.26796	3.26796	M3 up vs M0	HGNC:3539	5q13,3
CDC45	cell division cycle 45	1.07028e-06	2.16079	2.16079	M3 up vs M0	HGNC:1739	22q11,21
UGT1A10	UDP glucuronosyltransferase family 1 member A10	1.07381e-06	0.335525	-2.9804	M3 down vs M0	HGNC:12531	2q37,1
HYOU1	hypoxia up-regulated 1	1.07381e-06	2.03567	2.03567	M3 up vs M0	HGNC:16931	11q23,3
TAP2	transporter 2, ATP binding cassette subfamily B member	1.11906e-06	2.12466	2.12466	M3 up vs M0	HGNC:44	6p21,32
CDC25B	cell division cycle 25B	1.11906e-06	2.96244	2.96244	M3 up vs M0	HGNC:1726	20p13
MMP12	matrix metallopeptidase 12	1.14698e-06	13.7416	13.7416	M3 up vs M0	HGNC:7158	11q22,2
BMP6	bone morphogenetic protein 6	1.15368e-06	2.08041	2.08041	M3 up vs M0	HGNC:1073	6p24,3
LRP8	LDL receptor related protein 8	1.18623e-06	3.19771	3.19771	M3 up vs M0	HGNC:6700	1p32,3
C2	complement C2	1.20361e-06	2.47488	2.47488	M3 up vs M0	HGNC:1248	6p21,33
AKAP7	A-kinase anchoring protein 7	1.25479e-06	0.466583	-2.14324	M3 down vs M0	HGNC:377	6q23,2
IDH2	isocitrate dehydrogenase (NADP(+)) 2, mitochondrial	1.25628e-06	2.44609	2.44609	M3 up vs M0	HGNC:5383	15q26,1
COL6A5	collagen type VI alpha 5 chain	1.29121e-06	0.222204	-4.50037	M3 down vs M0	HGNC:26674	3q22,1
TMEM236	transmembrane protein 236	1.3028e-06	0.493987	-2.02435	M3 down vs M0	HGNC:23473	10p12,33
PARP9	poly(ADP-ribose) polymerase family member 9	1.31441e-06	2.31965	2.31965	M3 up vs M0	HGNC:24118	3q21,1
APOA4	apolipoprotein A4	1.34309e-06	0.182481	-5.48003	M3 down vs M0	HGNC:602	11q23,3
MCUB	mitochondrial calcium uniporter dominant negative beta subunit	1.43238e-06	2.19089	2.19089	M3 up vs M0
ARNTL2	aryl hydrocarbon receptor nuclear translocator like 2	1.67529e-06	2.93069	2.93069	M3 up vs M0	HGNC:18984	12p11,23
CCNB2	cyclin B2	1.80495e-06	2.11537	2.11537	M3 up vs M0	HGNC:1580	15q22,2
CXCR6	C-X-C motif chemokine receptor 6	1.82177e-06	2.58612	2.58612	M3 up vs M0	HGNC:16647	3p21,31
SERPINB9	serpin family B member 9	1.82879e-06	2.34105	2.34105	M3 up vs M0	HGNC:8955	6p25,2
MELK	maternal embryonic leucine zipper kinase	1.86758e-06	2.35496	2.35496	M3 up vs M0	HGNC:16870	9p13,2
LEF1	lymphoid enhancer binding factor 1	1.9196e-06	2.68362	2.68362	M3 up vs M0	HGNC:6551	4q25
SKA1	spindle and kinetochore associated complex subunit 1	2.04223e-06	2.36951	2.36951	M3 up vs M0	HGNC:28109	18q21,1
LSAMP	limbic system-associated membrane protein	2.06611e-06	2.53219	2.53219	M3 up vs M0	HGNC:6705	3q13,31
FCRL2	Fc receptor like 2	2.06611e-06	2.83793	2.83793	M3 up vs M0	HGNC:14875	1q23,1
ASF1B	anti-silencing function 1B histone chaperone	2.07303e-06	2.08339	2.08339	M3 up vs M0	HGNC:20996	19p13,12
FAM83D	family with sequence similarity 83 member D	2.08765e-06	2.3531	2.3531	M3 up vs M0	HGNC:16122	20q11,23
SLC10A2	solute carrier family 10 member 2	2.12928e-06	0.263271	-3.79837	M3 down vs M0	HGNC:10906	13q33,1
IFI27	interferon alpha inducible protein 27	2.19196e-06	4.56774	4.56774	M3 up vs M0	HGNC:5397	14q32,12
CDKN3	cyclin dependent kinase inhibitor 3	2.26653e-06	2.18535	2.18535	M3 up vs M0	HGNC:1791	14q22,2
BUB1	BUB1 mitotic checkpoint serine/threonine kinase	2.27393e-06	2.29176	2.29176	M3 up vs M0	HGNC:1148	2q13
KPNA2	karyopherin subunit alpha 2	2.30177e-06	2.29871	2.29871	M3 up vs M0	HGNC:6395	17q24,2
THSD4	thrombospondin type 1 domain containing 4	2.30177e-06	0.377301	-2.65041	M3 down vs M0	HGNC:25835	15q23
CENPE	centromere protein E	2.3193e-06	2.00197	2.00197	M3 up vs M0	HGNC:1856	4q24
FBXO16	F-box protein 16	2.35042e-06	2.76453	2.76453	M3 up vs M0	HGNC:13618	8p21,1
C8A	complement C8 alpha chain	2.38485e-06	0.266701	-3.74952	M3 down vs M0	HGNC:1352	1p32,2
RIPOR2	RHO family interacting cell polarization regulator 2	2.38921e-06	2.42127	2.42127	M3 up vs M0	HGNC:13872	6p22,3
HTR7P1	5-hydroxytryptamine receptor 7 pseudogene 1	2.3942e-06	0.48837	-2.04763	M3 down vs M0	HGNC:30411	12p13,1
EAF2	ELL associated factor 2	2.3942e-06	2.20064	2.20064	M3 up vs M0	HGNC:23115	3q13,33
SLC16A14	solute carrier family 16 member 14	2.46408e-06	2.21941	2.21941	M3 up vs M0	HGNC:26417	2q36,3
FER1L4	fer-1 like family member 4, pseudogene	2.47258e-06	3.96095	3.96095	M3 up vs M0	HGNC:15801	20q11,22
ARHGEF39	Rho guanine nucleotide exchange factor 39	2.56771e-06	2.31614	2.31614	M3 up vs M0	HGNC:25909	9p13,3
S100G	S100 calcium binding protein G	2.69918e-06	0.196505	-5.08894	M3 down vs M0	HGNC:1436	Xp22,2
DFNA5	DFNA5, deafness associated tumor suppressor	2.75509e-06	0.247955	-4.03299	M3 down vs M0	HGNC:2810	7p15,3
DEFB1	defensin beta 1	2.89228e-06	0.337677	-2.96141	M3 down vs M0	HGNC:2766	8p23,1
DLGAP5	DLG associated protein 5	2.94887e-06	2.28638	2.28638	M3 up vs M0	HGNC:16864	14q22,3
PLA2G7	phospholipase A2 group VII	3.06739e-06	2.68143	2.68143	M3 up vs M0	HGNC:9040	6p12,3
UGT1A5	UDP glucuronosyltransferase family 1 member A5	3.12576e-06	0.0966554	-10.346	M3 down vs M0	HGNC:12537	2q37,1
CDCA5	cell division cycle associated 5	3.12958e-06	2.39671	2.39671	M3 up vs M0	HGNC:14626	11q13,1
BMP7	bone morphogenetic protein 7	3.15632e-06	2.57264	2.57264	M3 up vs M0	HGNC:1074	20q13,31
IGSF23	immunoglobulin superfamily member 23	3.15632e-06	0.317191	-3.15268	M3 down vs M0	HGNC:40040	19q13,31
PLK1	polo like kinase 1	3.16022e-06	3.02318	3.02318	M3 up vs M0	HGNC:9077	16p12,2
BANK1	B-cell scaffold protein with ankyrin repeats 1	3.18071e-06	2.51676	2.51676	M3 up vs M0	HGNC:18233	4q24
HIST1H3J	histone cluster 1 H3 family member j	3.18152e-06	2.86412	2.86412	M3 up vs M0	HGNC:4774	6p22,1
SMOC2	SPARC related modular calcium binding 2	3.20463e-06	2.55996	2.55996	M3 up vs M0	HGNC:20323	6q27
FAM81A	family with sequence similarity 81 member A	3.23117e-06	2.31214	2.31214	M3 up vs M0	HGNC:28379	15q22,2
DDO	D-aspartate oxidase	3.30203e-06	0.375498	-2.66313	M3 down vs M0	HGNC:2727	6q21
SYCP2	synaptonemal complex protein 2	3.31697e-06	0.373429	-2.67789	M3 down vs M0	HGNC:11490	20q13,33
HLA-E	major histocompatibility complex, class I, E	3.33365e-06	2.11522	2.11522	M3 up vs M0	HGNC:4962	6p22,1
IGFBP5	insulin like growth factor binding protein 5	3.3627e-06	2.46774	2.46774	M3 up vs M0	HGNC:5474	2q35
TRIP13	thyroid hormone receptor interactor 13	3.39073e-06	2.59742	2.59742	M3 up vs M0	HGNC:12307	5p15,33
COL25A1	collagen type XXV alpha 1 chain	3.39073e-06	0.0085368	-117.14	M3 down vs M0	HGNC:18603	4q25
CXCL10	C-X-C motif chemokine ligand 10	3.40371e-06	7.67646	7.67646	M3 up vs M0	HGNC:10637	4q21,1
FCGR3A	Fc fragment of IgG receptor IIIa	3.43998e-06	5.40365	5.40365	M3 up vs M0	HGNC:3619	1q23,3
SLAMF6	SLAM family member 6	3.56352e-06	2.17003	2.17003	M3 up vs M0	HGNC:21392	1q23,2-q23,3
SLC35G1	solute carrier family 35 member G1	3.56352e-06	0.493162	-2.02773	M3 down vs M0	HGNC:26607	10q23,33
ABCG8	ATP binding cassette subfamily G member 8	3.5948e-06	0.416317	-2.40202	M3 down vs M0	HGNC:13887	2p21
JAK2	Janus kinase 2	3.61908e-06	2.23951	2.23951	M3 up vs M0	HGNC:6192	9p24,1
ZNF215	zinc finger protein 215	3.62974e-06	2.03347	2.03347	M3 up vs M0	HGNC:13007	11p15,4
RARRES3	retinoic acid receptor responder 3	3.73544e-06	2.021	2.021	M3 up vs M0	HGNC:9869	11q12,3
CEP55	centrosomal protein 55	3.7808e-06	2.56152	2.56152	M3 up vs M0	HGNC:1161	10q23,33
FGL2	fibrinogen like 2	3.78429e-06	2.14652	2.14652	M3 up vs M0	HGNC:3696	7q11,23
GIMD1	GIMAP family P-loop NTPase domain containing 1	3.82735e-06	0.331326	-3.01818	M3 down vs M0	HGNC:44141	4q24
LOC283710		3.86127e-06	4.60118	4.60118	M3 up vs M0
PCED1B-AS1	PCED1B antisense RNA 1	3.93583e-06	2.714	2.714	M3 up vs M0	HGNC:44166	12q13,11
IFI30	IFI30, lysosomal thiol reductase	3.93583e-06	2.08404	2.08404	M3 up vs M0	HGNC:5398	19p13,11
RAB39B	RAB39B, member RAS oncogene family	3.96607e-06	2.07449	2.07449	M3 up vs M0	HGNC:16499	Xq28
CLSPN	claspin	3.96631e-06	2.21822	2.21822	M3 up vs M0	HGNC:19715	1p34,3
KLRD1	killer cell lectin like receptor D1	3.98397e-06	2.06693	2.06693	M3 up vs M0	HGNC:6378	12p13
CD274	CD274 molecule	4.0167e-06	2.37527	2.37527	M3 up vs M0	HGNC:17635	9p24,1
CTAGE7P	CTAGE family member 7, pseudogene	4.0167e-06	0.47399	-2.10975	M3 down vs M0	HGNC:25111	10q26,3
CRYM	crystallin mu	4.07416e-06	0.203073	-4.92434	M3 down vs M0	HGNC:2418	16p12,2
FCGR2A	Fc fragment of IgG receptor IIa	4.10556e-06	2.07351	2.07351	M3 up vs M0	HGNC:3616	1q23,3
SLC38A5	solute carrier family 38 member 5	4.17607e-06	2.85987	2.85987	M3 up vs M0	HGNC:18070	Xp11,23
OAS3	2'-5'-oligoadenylate synthetase 3	4.17607e-06	3.00001	3.00001	M3 up vs M0	HGNC:8088	12q24,13
NOD2	nucleotide binding oligomerization domain containing 2	4.20229e-06	2.41723	2.41723	M3 up vs M0	HGNC:5331	16q12,1
SGO2	shugoshin 2	4.34688e-06	2.12395	2.12395	M3 up vs M0	HGNC:30812	2q33,1
PTPN7	protein tyrosine phosphatase, non-receptor type 7	4.38968e-06	2.17127	2.17127	M3 up vs M0	HGNC:9659	1q32,1
ANLN	anillin actin binding protein	4.39536e-06	2.27633	2.27633	M3 up vs M0	HGNC:14082	7p14,2
BUB1B	BUB1 mitotic checkpoint serine/threonine kinase B	4.61652e-06	2.03597	2.03597	M3 up vs M0	HGNC:1149	15q15,1
UBE2C	ubiquitin conjugating enzyme E2 C	4.6645e-06	2.06005	2.06005	M3 up vs M0	HGNC:15937	20q13,12
CTLA4	cytotoxic T-lymphocyte associated protein 4	4.79214e-06	3.77145	3.77145	M3 up vs M0	HGNC:2505	2q33,2
ADI1	acireductone dioxygenase 1	4.94504e-06	0.485027	-2.06174	M3 down vs M0	HGNC:30576	2p25,3
DNASE1	deoxyribonuclease 1	5.10757e-06	0.425577	-2.34975	M3 down vs M0	HGNC:2956	16p13,3
SLC2A1	solute carrier family 2 member 1	5.14136e-06	3.32656	3.32656	M3 up vs M0	HGNC:11005	1p34,2
KL	klotho	5.14226e-06	0.438191	-2.28211	M3 down vs M0	HGNC:6344	13q13,1
SCIN	scinderin	5.16102e-06	0.444784	-2.24828	M3 down vs M0	HGNC:21695	7p21,3
IGLL5	immunoglobulin lambda like polypeptide 5	5.16102e-06	3.23103	3.23103	M3 up vs M0	HGNC:38476	22q11,22
SLC5A12	solute carrier family 5 member 12	5.16735e-06	0.00802836	-124.558	M3 down vs M0	HGNC:28750	11p14,2
TGM2	transglutaminase 2	5.27551e-06	3.02967	3.02967	M3 up vs M0	HGNC:11778	20q11,23
CA9	carbonic anhydrase 9	5.3109e-06	3.77116	3.77116	M3 up vs M0	HGNC:1383	9p13,3
HK1	hexokinase 1	5.35093e-06	2.14377	2.14377	M3 up vs M0	HGNC:4922	10q22,1
CCNB1	cyclin B1	5.35093e-06	2.39702	2.39702	M3 up vs M0	HGNC:1579	5q13,2
PDPN	podoplanin	5.35842e-06	3.13086	3.13086	M3 up vs M0	HGNC:29602	1p36,21
KDM8	lysine demethylase 8	5.42189e-06	0.43215	-2.31401	M3 down vs M0	HGNC:25840	16p12,1
MST1L	macrophage stimulating 1 like	5.45636e-06	0.38241	-2.61499	M3 down vs M0	HGNC:7390	1p36,13
SLFN11	schlafen family member 11	5.53169e-06	2.06239	2.06239	M3 up vs M0	HGNC:26633	17q12
CRELD2	cysteine rich with EGF like domains 2	5.58621e-06	2.72615	2.72615	M3 up vs M0	HGNC:28150	22q13,33
CEP128	centrosomal protein 128	5.83585e-06	2.15483	2.15483	M3 up vs M0	HGNC:20359	14q31,1
DPCD	deleted in primary ciliary dyskinesia homolog (mouse)	5.85529e-06	2.091	2.091	M3 up vs M0	HGNC:24542	10q24,32
CCDC102B	coiled-coil domain containing 102B	5.8939e-06	0.484637	-2.0634	M3 down vs M0	HGNC:26295	18q22,1
CCL11	C-C motif chemokine ligand 11	5.99371e-06	2.18815	2.18815	M3 up vs M0	HGNC:10610	17q12
ITIH5	inter-alpha-trypsin inhibitor heavy chain family member 5	6.30767e-06	0.489509	-2.04286	M3 down vs M0	HGNC:21449	10p14
BASP1	brain abundant membrane attached signal protein 1	6.7402e-06	2.10926	2.10926	M3 up vs M0	HGNC:957	5p15,1
PKIB	cAMP-dependent protein kinase inhibitor beta	6.7402e-06	0.347253	-2.87975	M3 down vs M0	HGNC:9018	6q22,31
BST2	bone marrow stromal cell antigen 2	6.7402e-06	3.41138	3.41138	M3 up vs M0	HGNC:1119	19p13,11
ITM2C	integral membrane protein 2C	7.12075e-06	2.41372	2.41372	M3 up vs M0	HGNC:6175	2q37,1
LINC01630	long intergenic non-protein coding RNA 1630	7.233e-06	11.7881	11.7881	M3 up vs M0	HGNC:52295	18q21,2
GATM	glycine amidinotransferase	7.46361e-06	0.353651	-2.82765	M3 down vs M0	HGNC:4175	15q21,1
ORC6	origin recognition complex subunit 6	7.60714e-06	2.04275	2.04275	M3 up vs M0	HGNC:17151	16q11,2
SLC2A12	solute carrier family 2 member 12	7.64311e-06	0.257662	-3.88106	M3 down vs M0	HGNC:18067	6q23,2
MANEAL	mannosidase endo-alpha like	7.83154e-06	2.00605	2.00605	M3 up vs M0	HGNC:26452	1p34,3
FASLG	Fas ligand	7.85165e-06	2.43123	2.43123	M3 up vs M0	HGNC:11936	1q24,3
ACE	angiotensin I converting enzyme	8.10474e-06	0.21958	-4.55415	M3 down vs M0	HGNC:2707	17q23,3
CLC	Charcot-Leyden crystal galectin	8.17657e-06	3.75878	3.75878	M3 up vs M0	HGNC:2014	19q13,2
KIAA1524	KIAA1524	8.44752e-06	2.11414	2.11414	M3 up vs M0	HGNC:29302	3q13,13
SEMA4A	semaphorin 4A	8.51698e-06	2.92625	2.92625	M3 up vs M0	HGNC:10729	1q22
TYMS	thymidylate synthetase	8.57588e-06	2.19092	2.19092	M3 up vs M0	HGNC:12441	18p11,32
KIF20A	kinesin family member 20A	8.63257e-06	2.18608	2.18608	M3 up vs M0	HGNC:9787	5q31,2
FLJ32255		8.75495e-06	2.74084	2.74084	M3 up vs M0
RAB17	RAB17, member RAS oncogene family	8.7817e-06	0.454893	-2.19832	M3 down vs M0	HGNC:16523	2q37,3
NR1I3	nuclear receptor subfamily 1 group I member 3	9.074e-06	0.25675	-3.89483	M3 down vs M0	HGNC:7969	1q23,3
CD24	CD24 molecule	9.074e-06	3.70917	3.70917	M3 up vs M0	HGNC:1645	6q21
DEFA6	defensin alpha 6	9.24232e-06	0.327233	-3.05592	M3 down vs M0	HGNC:2765	8p23,1
KIF14	kinesin family member 14	9.24985e-06	2.0018	2.0018	M3 up vs M0	HGNC:19181	1q32,1
FIBIN	fin bud initiation factor homolog (zebrafish)	9.69708e-06	3.1105	3.1105	M3 up vs M0	HGNC:33747	11p14,2
SETD9	SET domain containing 9	1.04197e-05	0.493417	-2.02668	M3 down vs M0	HGNC:28508	5q11,2
WNT10A	Wnt family member 10A	1.0465e-05	2.73537	2.73537	M3 up vs M0	HGNC:13829	2q35
HMMR	hyaluronan mediated motility receptor	1.05527e-05	2.1659	2.1659	M3 up vs M0	HGNC:5012	5q34
CTAGE11P	CTAGE family member 11, pseudogene	1.05527e-05	0.473124	-2.11361	M3 down vs M0	HGNC:37293	13q22,2
SEMA4D	semaphorin 4D	1.06803e-05	2.12989	2.12989	M3 up vs M0	HGNC:10732	9q22,2
PPP1R16B	protein phosphatase 1 regulatory subunit 16B	1.08041e-05	2.07875	2.07875	M3 up vs M0	HGNC:15850	20q11,23
REG4	regenerating family member 4	1.08929e-05	3.5415	3.5415	M3 up vs M0	HGNC:22977	1p12
NPM3	nucleophosmin/nucleoplasmin 3	1.09382e-05	2.15114	2.15114	M3 up vs M0	HGNC:7931	10q24,32
HTR4	5-hydroxytryptamine receptor 4	1.09748e-05	0.439469	-2.27547	M3 down vs M0	HGNC:5299	5q32
SEMA6C	semaphorin 6C	1.16007e-05	0.292667	-3.41685	M3 down vs M0	HGNC:10740	1q21,3
CENPW	centromere protein W	1.18409e-05	3.12627	3.12627	M3 up vs M0	HGNC:21488	6q22,32
ACPP	acid phosphatase, prostate	1.18409e-05	3.84718	3.84718	M3 up vs M0	HGNC:125	3q22,1
CYP2B6	cytochrome P450 family 2 subfamily B member 6	1.18409e-05	0.361925	-2.76301	M3 down vs M0	HGNC:2615	19q13,2
AURKB	aurora kinase B	1.18724e-05	2.17285	2.17285	M3 up vs M0	HGNC:11390	17p13,1
LY9	lymphocyte antigen 9	1.24343e-05	2.00986	2.00986	M3 up vs M0	HGNC:6730	1q23,3
LOC100507334		1.25612e-05	0.255768	-3.9098	M3 down vs M0
STARD5	StAR related lipid transfer domain containing 5	1.268e-05	2.02988	2.02988	M3 up vs M0	HGNC:18065	15q25,1
AIM2	absent in melanoma 2	1.28988e-05	2.89931	2.89931	M3 up vs M0	HGNC:357	1q23,1-q23,2
LINC01260	long intergenic non-protein coding RNA 1260	1.30682e-05	5.60128	5.60128	M3 up vs M0	HGNC:49900	20q13,12
CDCA2	cell division cycle associated 2	1.31464e-05	2.03745	2.03745	M3 up vs M0	HGNC:14623	8p21,2
APOL1	apolipoprotein L1	1.31533e-05	2.20827	2.20827	M3 up vs M0	HGNC:618	22q12,3
MEI1	meiotic double-stranded break formation protein 1	1.3238e-05	2.60889	2.60889	M3 up vs M0	HGNC:28613	22q13,2
NOCT	nocturnin	1.3547e-05	2.3467	2.3467	M3 up vs M0	HGNC:14254	4q31,1
WDR49	WD repeat domain 49	1.40487e-05	0.389927	-2.56458	M3 down vs M0	HGNC:26587	3q26,1
SPINK4	serine peptidase inhibitor, Kazal type 4	1.41965e-05	4.47317	4.47317	M3 up vs M0	HGNC:16646	9p13,3
PRF1	perforin 1	1.46678e-05	3.32222	3.32222	M3 up vs M0	HGNC:9360	10q22,1
CCNA2	cyclin A2	1.50073e-05	2.07881	2.07881	M3 up vs M0	HGNC:1578	4q27
KIFC1	kinesin family member C1	1.50073e-05	2.16884	2.16884	M3 up vs M0	HGNC:6389	6p21,32
THRB	thyroid hormone receptor beta	1.51168e-05	0.42969	-2.32726	M3 down vs M0	HGNC:11799	3p24,2
LMO4	LIM domain only 4	1.69472e-05	2.01951	2.01951	M3 up vs M0	HGNC:6644	1p22,3
SMIM2-AS1	SMIM2 antisense RNA 1	1.69959e-05	0.381088	-2.62407	M3 down vs M0	HGNC:42674	13q14,11
FLVCR1	feline leukemia virus subgroup C cellular receptor 1	1.71991e-05	0.432715	-2.31099	M3 down vs M0	HGNC:24682	1q32,3
LY96	lymphocyte antigen 96	1.78161e-05	2.36398	2.36398	M3 up vs M0	HGNC:17156	8q21,11
HIST1H2BF	histone cluster 1 H2B family member f	1.78716e-05	2.45664	2.45664	M3 up vs M0	HGNC:4752	6p22,2
CKS2	CDC28 protein kinase regulatory subunit 2	1.78716e-05	2.07856	2.07856	M3 up vs M0	HGNC:2000	9q22,2
CXCL11	C-X-C motif chemokine ligand 11	1.78718e-05	31.8489	31.8489	M3 up vs M0	HGNC:10638	4q21,1
SERPING1	serpin family G member 1	1.79069e-05	2.2403	2.2403	M3 up vs M0	HGNC:1228	11q12,1
SELL	selectin L	1.797e-05	3.43598	3.43598	M3 up vs M0	HGNC:10720	1q24,2
RNF145	ring finger protein 145	1.80345e-05	2.0779	2.0779	M3 up vs M0	HGNC:20853	5q33,3
HK2	hexokinase 2	1.84097e-05	7.54851	7.54851	M3 up vs M0	HGNC:4923	2p12
CENPA	centromere protein A	1.85918e-05	2.09992	2.09992	M3 up vs M0	HGNC:1851	2p23,3
PHEX	phosphate regulating endopeptidase homolog, X-linked	1.87822e-05	0.383161	-2.60987	M3 down vs M0	HGNC:8918	Xp22,11
STX11	syntaxin 11	1.90128e-05	2.29462	2.29462	M3 up vs M0	HGNC:11429	6q24,2
SCN3B	sodium voltage-gated channel beta subunit 3	1.94052e-05	0.0981918	-10.1841	M3 down vs M0	HGNC:20665	11q24,1
PRR5L	proline rich 5 like	1.94069e-05	2.05225	2.05225	M3 up vs M0	HGNC:25878	11p13-p12
SDR16C5	short chain dehydrogenase/reductase family 16C member 5	1.97675e-05	0.245822	-4.06799	M3 down vs M0	HGNC:30311	8q12,1
MYOF	myoferlin	1.97848e-05	2.86001	2.86001	M3 up vs M0	HGNC:3656	10q23,33
ENPEP	glutamyl aminopeptidase	2.05288e-05	0.194603	-5.13866	M3 down vs M0	HGNC:3355	4q25
F10	coagulation factor X	2.05288e-05	0.25898	-3.8613	M3 down vs M0	HGNC:3528	13q34
CYB5R2	cytochrome b5 reductase 2	2.05612e-05	2.24428	2.24428	M3 up vs M0	HGNC:24376	11p15,4
RGS16	regulator of G-protein signaling 16	2.09927e-05	3.96578	3.96578	M3 up vs M0	HGNC:9997	1q25,3
DEFA5	defensin alpha 5	2.10807e-05	0.386822	-2.58517	M3 down vs M0	HGNC:2764	8p23,1
SOCS3	suppressor of cytokine signaling 3	2.14908e-05	2.49257	2.49257	M3 up vs M0	HGNC:19391	17q25,3
C19orf38	chromosome 19 open reading frame 38	2.24443e-05	3.21592	3.21592	M3 up vs M0	HGNC:34073	19p13,2
RPSAP9	ribosomal protein SA pseudogene 9	2.25039e-05	0.499062	-2.00376	M3 down vs M0	HGNC:31463	9q21,13
TRPV3	transient receptor potential cation channel subfamily V member 3	2.32792e-05	0.450383	-2.22033	M3 down vs M0	HGNC:18084	17p13,2
BIRC3	baculoviral IAP repeat containing 3	2.34741e-05	2.46108	2.46108	M3 up vs M0	HGNC:591	11q22,2
HIST1H2BI	histone cluster 1 H2B family member i	2.36105e-05	2.61607	2.61607	M3 up vs M0	HGNC:4756	6p22,2
CSF2RB	colony stimulating factor 2 receptor beta common subunit	2.36105e-05	2.67259	2.67259	M3 up vs M0	HGNC:2436	22q12,3
SPAG5	sperm associated antigen 5	2.36105e-05	2.00806	2.00806	M3 up vs M0	HGNC:13452	17q11,2
MZB1	marginal zone B and B1 cell specific protein	2.36454e-05	3.65251	3.65251	M3 up vs M0	HGNC:30125	5q31,2
GPR15	G protein-coupled receptor 15	2.40115e-05	3.82915	3.82915	M3 up vs M0	HGNC:4469	3q11,2
SP6	Sp6 transcription factor	2.43576e-05	2.16261	2.16261	M3 up vs M0	HGNC:14530	17q21,32
PNLIPRP2	pancreatic lipase related protein 2 (gene/pseudogene)	2.47127e-05	0.190166	-5.25855	M3 down vs M0	HGNC:9157	10q25,3
IL21R	interleukin 21 receptor	2.47221e-05	4.8879	4.8879	M3 up vs M0	HGNC:6006	16p12,1
UHRF1	ubiquitin like with PHD and ring finger domains 1	2.56832e-05	2.11793	2.11793	M3 up vs M0	HGNC:12556	19p13,3
STAP1	signal transducing adaptor family member 1	2.59665e-05	2.26372	2.26372	M3 up vs M0	HGNC:24133	4q13,2
LOC100507487		2.59693e-05	0.40991	-2.43956	M3 down vs M0
TNFSF15	TNF superfamily member 15	2.60331e-05	0.461181	-2.16835	M3 down vs M0	HGNC:11931	9q32
TNFRSF17	TNF receptor superfamily member 17	2.60718e-05	2.04086	2.04086	M3 up vs M0	HGNC:11913	16p13,13
CA7	carbonic anhydrase 7	2.70658e-05	0.0693721	-14.415	M3 down vs M0	HGNC:1381	16q22,1
CD180	CD180 molecule	2.7192e-05	2.15894	2.15894	M3 up vs M0	HGNC:6726	5q12,3
DERL3	derlin 3	2.7324e-05	3.76687	3.76687	M3 up vs M0	HGNC:14236	22q11,23
RRM2	ribonucleotide reductase regulatory subunit M2	2.80266e-05	3.13699	3.13699	M3 up vs M0	HGNC:10452	2p25,1
BMS1P20	BMS1, ribosome biogenesis factor pseudogene 20	2.81013e-05	2.67072	2.67072	M3 up vs M0	HGNC:49153	22q11,22
ITLN2	intelectin 2	2.85062e-05	0.361318	-2.76764	M3 down vs M0	HGNC:20599	1q23,3
IL32	interleukin 32	2.85197e-05	2.26308	2.26308	M3 up vs M0	HGNC:16830	16p13,3
PLA2G4C	phospholipase A2 group IVC	2.86275e-05	0.37155	-2.69143	M3 down vs M0	HGNC:9037	19q13,33
HIST3H2BB	histone cluster 3 H2B family member b	2.89397e-05	2.89881	2.89881	M3 up vs M0	HGNC:20514	1q42,13
TROAP	trophinin associated protein	2.9841e-05	2.55035	2.55035	M3 up vs M0	HGNC:12327	12q13,12
CDC6	cell division cycle 6	2.99506e-05	2.15237	2.15237	M3 up vs M0	HGNC:1744	17q21,2
XRCC4	X-ray repair cross complementing 4	3.04133e-05	3.18153	3.18153	M3 up vs M0	HGNC:12831	5q14,2
P2RX5	purinergic receptor P2X 5	3.11124e-05	2.40298	2.40298	M3 up vs M0	HGNC:8536	17p13,2
TSPAN18	tetraspanin 18	3.17087e-05	2.4509	2.4509	M3 up vs M0	HGNC:20660	11p11,2
ICAM1	intercellular adhesion molecule 1	3.38303e-05	2.34474	2.34474	M3 up vs M0	HGNC:5344	19p13,2
ALYREF	Aly/REF export factor	3.38303e-05	2.2667	2.2667	M3 up vs M0	HGNC:19071	17q25,3
PVT1	Pvt1 oncogene (non-protein coding)	3.40474e-05	2.39033	2.39033	M3 up vs M0	HGNC:9709	8q24,21
GUCA2B	guanylate cyclase activator 2B	3.46808e-05	0.0778401	-12.8469	M3 down vs M0	HGNC:4683	1p34,2
CD72	CD72 molecule	3.53349e-05	2.3886	2.3886	M3 up vs M0	HGNC:1696	9p13,3
SEMA5A	semaphorin 5A	3.53349e-05	0.461686	-2.16598	M3 down vs M0	HGNC:10736	5p15,31
PCSK9	proprotein convertase subtilisin/kexin type 9	3.5509e-05	4.90147	4.90147	M3 up vs M0	HGNC:20001	1p32,3
HIST2H2BF	histone cluster 2 H2B family member f	3.61419e-05	2.2931	2.2931	M3 up vs M0	HGNC:24700	1q21,2
MARCH3	membrane associated ring-CH-type finger 3	3.72676e-05	2.05157	2.05157	M3 up vs M0	HGNC:28728	5q23,2
GSG2	germ cell associated 2, haspin	3.87279e-05	2.22025	2.22025	M3 up vs M0	HGNC:19682	17p13,2
LOC102724153		3.95054e-05	0.352432	-2.83743	M3 down vs M0
C5orf34	chromosome 5 open reading frame 34	4.16029e-05	2.08283	2.08283	M3 up vs M0	HGNC:24738	5p12
MYBL2	MYB proto-oncogene like 2	4.16029e-05	3.32656	3.32656	M3 up vs M0	HGNC:7548	20q13,12
MANF	mesencephalic astrocyte derived neurotrophic factor	4.26971e-05	2.05505	2.05505	M3 up vs M0	HGNC:15461	3p21,2
TMEM25	transmembrane protein 25	4.35533e-05	0.471125	-2.12258	M3 down vs M0	HGNC:25890	11q23,3
TACC3	transforming acidic coiled-coil containing protein 3	4.38423e-05	2.2912	2.2912	M3 up vs M0	HGNC:11524	4p16,3
PIMREG	PICALM interacting mitotic regulator	4.50101e-05	2.39645	2.39645	M3 up vs M0	HGNC:25483	17p13,2
TLR8	toll like receptor 8	4.51472e-05	2.35426	2.35426	M3 up vs M0	HGNC:15632	Xp22,2
KCNJ16	potassium voltage-gated channel subfamily J member 16	4.63454e-05	0.140987	-7.09284	M3 down vs M0	HGNC:6262	17q24,3
NOS2	nitric oxide synthase 2	4.74965e-05	3.79693	3.79693	M3 up vs M0	HGNC:7873	17q11,2
RAB3B	RAB3B, member RAS oncogene family	4.76304e-05	2.26558	2.26558	M3 up vs M0	HGNC:9778	1p32,3
S100A9	S100 calcium binding protein A9	4.8498e-05	4.75883	4.75883	M3 up vs M0	HGNC:10499	1q21,3
SLC52A3	solute carrier family 52 member 3	4.88626e-05	0.476351	-2.09929	M3 down vs M0	HGNC:16187	20p13
RIPK2	receptor interacting serine/threonine kinase 2	4.90241e-05	2.08782	2.08782	M3 up vs M0	HGNC:10020	8q21,3
LOC283177		5.06534e-05	0.366882	-2.72567	M3 down vs M0
IL2RA	interleukin 2 receptor subunit alpha	5.15302e-05	2.76559	2.76559	M3 up vs M0	HGNC:6008	10p15,1
PYCR1	pyrroline-5-carboxylate reductase 1	5.16108e-05	2.95706	2.95706	M3 up vs M0	HGNC:9721	17q25,3
DAPP1	dual adaptor of phosphotyrosine and 3-phosphoinositides 1	5.23913e-05	2.29187	2.29187	M3 up vs M0	HGNC:16500	4q23
GBP1P1	guanylate binding protein 1 pseudogene 1	5.33654e-05	4.85187	4.85187	M3 up vs M0	HGNC:39561	1p22,2
FCGR2B	Fc fragment of IgG receptor IIb	5.33654e-05	3.16156	3.16156	M3 up vs M0	HGNC:3618	1q23,3
FPR1	formyl peptide receptor 1	5.33654e-05	3.31388	3.31388	M3 up vs M0	HGNC:3826	19q13,41
OSBP2	oxysterol binding protein 2	5.41511e-05	0.333841	-2.99544	M3 down vs M0	HGNC:8504	22q12,2
KLKB1	kallikrein B1	5.46707e-05	0.448759	-2.22837	M3 down vs M0	HGNC:6371	4q35,2
LAIR2	leukocyte associated immunoglobulin like receptor 2	5.48438e-05	21.0695	21.0695	M3 up vs M0	HGNC:6478	19q13,42
CLIC6	chloride intracellular channel 6	5.55143e-05	2.50702	2.50702	M3 up vs M0	HGNC:2065	21q22,12
TSPAN1	tetraspanin 1	5.60093e-05	3.00797	3.00797	M3 up vs M0	HGNC:20657	1p34,1
MED12L	mediator complex subunit 12 like	5.68354e-05	0.350741	-2.8511	M3 down vs M0	HGNC:16050	3q25,1
IFITM3	interferon induced transmembrane protein 3	5.8071e-05	2.80106	2.80106	M3 up vs M0	HGNC:5414	11p15,5
LOC101929231		5.80931e-05	0.487821	-2.04993	M3 down vs M0
NCAPG	non-SMC condensin I complex subunit G	5.94854e-05	2.0089	2.0089	M3 up vs M0	HGNC:24304	4p15,31
POLR3K	RNA polymerase III subunit K	6.19567e-05	2.07654	2.07654	M3 up vs M0	HGNC:14121	16p13,3
SAPCD2	suppressor APC domain containing 2	6.33781e-05	2.21408	2.21408	M3 up vs M0	HGNC:28055	9q34,3
PLA2G2A	phospholipase A2 group IIA	6.37177e-05	0.37842	-2.64257	M3 down vs M0	HGNC:9031	1p36,13
SAA1	serum amyloid A1	6.38454e-05	101.613	101.613	M3 up vs M0	HGNC:10513	11p15,1
MTFR2	mitochondrial fission regulator 2	6.40821e-05	2.41804	2.41804	M3 up vs M0	HGNC:21115	6q23,3
B9D1	B9 domain containing 1	6.72083e-05	2.74795	2.74795	M3 up vs M0	HGNC:24123	17p11,2
NAALADL1	N-acetylated alpha-linked acidic dipeptidase like 1	6.77658e-05	0.35289	-2.83374	M3 down vs M0	HGNC:23536	11q13,1
AEN	apoptosis enhancing nuclease	7.06358e-05	2.02447	2.02447	M3 up vs M0	HGNC:25722	15q26,1
TIMP1	TIMP metallopeptidase inhibitor 1	7.12476e-05	2.33283	2.33283	M3 up vs M0	HGNC:11820	Xp11,3
KLRC3	killer cell lectin like receptor C3	7.27415e-05	2.40276	2.40276	M3 up vs M0	HGNC:6376	12p13,2
NCF2	neutrophil cytosolic factor 2	7.29301e-05	2.13991	2.13991	M3 up vs M0	HGNC:7661	1q25,3
GMPPB	GDP-mannose pyrophosphorylase B	7.68452e-05	2.14436	2.14436	M3 up vs M0	HGNC:22932	3p21,31
LIPH	lipase H	7.76855e-05	2.19245	2.19245	M3 up vs M0	HGNC:18483	3q27,2
OAS2	2'-5'-oligoadenylate synthetase 2	7.78858e-05	3.77146	3.77146	M3 up vs M0	HGNC:8087	12q24,13
LILRB1	leukocyte immunoglobulin like receptor B1	7.85892e-05	2.93521	2.93521	M3 up vs M0	HGNC:6605	19q13,42
PLIN2	perilipin 2	8.01375e-05	0.488997	-2.045	M3 down vs M0	HGNC:248	9p22,1
CDK20	cyclin dependent kinase 20	8.08471e-05	0.314797	-3.17665	M3 down vs M0	HGNC:21420	9q22,1
DGAT2	diacylglycerol O-acyltransferase 2	8.2137e-05	0.100065	-9.99347	M3 down vs M0	HGNC:16940	11q13,5
PIF1	PIF1 5'-to-3' DNA helicase	8.40753e-05	2.31714	2.31714	M3 up vs M0	HGNC:26220	15q22,31
DHDH	dihydrodiol dehydrogenase	8.46062e-05	0.362228	-2.7607	M3 down vs M0	HGNC:17887	19q13,33
SHCBP1	SHC binding and spindle associated 1	8.75813e-05	2.84492	2.84492	M3 up vs M0	HGNC:29547	16q11,2
SFRP1	secreted frizzled related protein 1	8.82391e-05	2.18595	2.18595	M3 up vs M0	HGNC:10776	8p11,21
TTC39A	tetratricopeptide repeat domain 39A	8.87961e-05	2.17571	2.17571	M3 up vs M0	HGNC:18657	1p32,3
FCRL6	Fc receptor like 6	9.00396e-05	2.86786	2.86786	M3 up vs M0	HGNC:31910	1q23,2
HS3ST1	heparan sulfate-glucosamine 3-sulfotransferase 1	9.41641e-05	2.91137	2.91137	M3 up vs M0	HGNC:5194	4p15,33
KLRC2	killer cell lectin like receptor C2	9.41641e-05	2.79401	2.79401	M3 up vs M0	HGNC:6375	12p13
HIST1H2BJ	histone cluster 1 H2B family member j	9.61052e-05	2.28457	2.28457	M3 up vs M0	HGNC:4761	6p22,1
ERCC6L	ERCC excision repair 6 like, spindle assembly checkpoint helicase	9.61992e-05	2.13527	2.13527	M3 up vs M0	HGNC:20794	Xq13,1
CCL5	C-C motif chemokine ligand 5	9.68073e-05	2.07341	2.07341	M3 up vs M0	HGNC:10632	17q12
HSD17B3	hydroxysteroid 17-beta dehydrogenase 3	9.72017e-05	0.323923	-3.08716	M3 down vs M0	HGNC:5212	9q22,32
BTNL8	butyrophilin like 8	9.88367e-05	0.426959	-2.34214	M3 down vs M0	HGNC:26131	5q35,3
HIST1H3G	histone cluster 1 H3 family member g	9.9876e-05	2.3147	2.3147	M3 up vs M0	HGNC:4772	6p22,2
NCMAP	non-compact myelin associated protein	0.000101537	0.472482	-2.11648	M3 down vs M0	HGNC:29332	1p36,11
GALNT5	polypeptide N-acetylgalactosaminyltransferase 5	0.000102142	2.01056	2.01056	M3 up vs M0	HGNC:4127	2q24,1
NNMT	nicotinamide N-methyltransferase	0.000105939	2.19017	2.19017	M3 up vs M0	HGNC:7861	11q23,1
MCM10	minichromosome maintenance 10 replication initiation factor	0.000106327	2.03705	2.03705	M3 up vs M0	HGNC:18043	10p13
ACKR1	atypical chemokine receptor 1 (Duffy blood group)	0.000106401	2.24332	2.24332	M3 up vs M0	HGNC:4035	1q23,2
LCN2	lipocalin 2	0.000106401	8.05853	8.05853	M3 up vs M0	HGNC:6526	9q34,11
NT5DC2	5'-nucleotidase domain containing 2	0.000107649	2.33247	2.33247	M3 up vs M0	HGNC:25717	3p21,1
LILRB2	leukocyte immunoglobulin like receptor B2	0.000108672	2.45109	2.45109	M3 up vs M0	HGNC:6606	19q13,4
UBD	ubiquitin D	0.000108982	16.532	16.532	M3 up vs M0	HGNC:18795	6p22,1
CCL4	C-C motif chemokine ligand 4	0.000109248	2.3795	2.3795	M3 up vs M0	HGNC:10630	17q12
HIST1H2BC	histone cluster 1 H2B family member c	0.000111944	2.00586	2.00586	M3 up vs M0	HGNC:4757	6p22,2
ABCD2	ATP binding cassette subfamily D member 2	0.000114979	2.00741	2.00741	M3 up vs M0	HGNC:66	12q12
HIST2H2AB	histone cluster 2 H2A family member b	0.000117166	2.32486	2.32486	M3 up vs M0	HGNC:20508	1q21,2
NRG1	neuregulin 1	0.000117166	2.80128	2.80128	M3 up vs M0	HGNC:7997	8p12
LOC100507195		0.000117467	2.52873	2.52873	M3 up vs M0
IFITM1	interferon induced transmembrane protein 1	0.000117467	3.23775	3.23775	M3 up vs M0	HGNC:5412	11p15,5
HIST1H2BN	histone cluster 1 H2B family member n	0.000122292	2.68159	2.68159	M3 up vs M0	HGNC:4749	6p22,1
ENPP7	ectonucleotide pyrophosphatase/phosphodiesterase 7	0.000125221	0.164879	-6.06505	M3 down vs M0	HGNC:23764	17q25,3
ANKRD22	ankyrin repeat domain 22	0.000127631	2.57696	2.57696	M3 up vs M0	HGNC:28321	10q23,31
HIST1H2BH	histone cluster 1 H2B family member h	0.000129445	2.01781	2.01781	M3 up vs M0	HGNC:4755	6p22,2
SIRT4	sirtuin 4	0.00013052	0.49194	-2.03277	M3 down vs M0	HGNC:14932	12q24,31
PBK	PDZ binding kinase	0.000131496	2.20553	2.20553	M3 up vs M0	HGNC:18282	8p21,1
JAK3	Janus kinase 3	0.000131649	2.82731	2.82731	M3 up vs M0	HGNC:6193	19p13,11
PNOC	prepronociceptin	0.000131857	4.17209	4.17209	M3 up vs M0	HGNC:9163	8p21,1
APOBEC2	apolipoprotein B mRNA editing enzyme catalytic subunit 2	0.000132643	0.211132	-4.73636	M3 down vs M0	HGNC:605	6p21,1
FFAR2	free fatty acid receptor 2	0.000133224	2.48377	2.48377	M3 up vs M0	HGNC:4501	19q13,12
LPL	lipoprotein lipase	0.000136497	99.9129	99.9129	M3 up vs M0	HGNC:6677	8p21,3
GZMB	granzyme B	0.00013713	10.4282	10.4282	M3 up vs M0	HGNC:4709	14q12
LAMP3	lysosomal associated membrane protein 3	0.000145214	2.42626	2.42626	M3 up vs M0	HGNC:14582	3q27,1
GUCA2A	guanylate cyclase activator 2A	0.000145669	0.334256	-2.99171	M3 down vs M0	HGNC:4682	1p34,2
LGALS2	galectin 2	0.000145785	0.449966	-2.22239	M3 down vs M0	HGNC:6562	22q13,1
BICDL1	BICD family like cargo adaptor 1	0.000149146	2.26054	2.26054	M3 up vs M0	HGNC:28095	12q24,23
GPR68	G protein-coupled receptor 68	0.000151191	2.55082	2.55082	M3 up vs M0	HGNC:4519	14q32,11
CD79B	CD79b molecule	0.000151191	2.90448	2.90448	M3 up vs M0	HGNC:1699	17q23,3
SDF2L1	stromal cell derived factor 2 like 1	0.00015285	3.17863	3.17863	M3 up vs M0	HGNC:10676	22q11,21
AGR2	anterior gradient 2, protein disulphide isomerase family member	0.00015365	2.34501	2.34501	M3 up vs M0	HGNC:328	7p21,1
LOC101927708		0.000164325	0.408117	-2.45028	M3 down vs M0
CXCR2P1	C-X-C motif chemokine receptor 2 pseudogene 1	0.000165546	5.12703	5.12703	M3 up vs M0	HGNC:6028	2q35
SPAG4	sperm associated antigen 4	0.000166477	3.01516	3.01516	M3 up vs M0	HGNC:11214	20q11,22
IFI35	interferon induced protein 35	0.000166528	2.31268	2.31268	M3 up vs M0	HGNC:5399	17q21,31
RHOBTB2	Rho related BTB domain containing 2	0.000170348	0.439166	-2.27704	M3 down vs M0	HGNC:18756	8p21,3
LINC00582	long intergenic non-protein coding RNA 582	0.000171203	3.35752	3.35752	M3 up vs M0	HGNC:43842	1q42,2
GGH	gamma-glutamyl hydrolase	0.000173181	2.07343	2.07343	M3 up vs M0	HGNC:4248	8q12,3
CYTH4	cytohesin 4	0.000176326	2.04803	2.04803	M3 up vs M0	HGNC:9505	22q13,1
MAP3K20-AS1	MAP3K20 antisense RNA 1	0.00018038	55.8889	55.8889	M3 up vs M0	HGNC:27935	2q31,1
ITGAL	integrin subunit alpha L	0.000180798	2.20507	2.20507	M3 up vs M0	HGNC:6148	16p11,2
C2CD4A	C2 calcium dependent domain containing 4A	0.0001825	3.19272	3.19272	M3 up vs M0	HGNC:33627	15q22,2
LILRA5	leukocyte immunoglobulin like receptor A5	0.000182977	2.85641	2.85641	M3 up vs M0	HGNC:16309	19q13,42
HIST1H3B	histone cluster 1 H3 family member b	0.000183731	2.21001	2.21001	M3 up vs M0	HGNC:4776	6p22,2
FGR	FGR proto-oncogene, Src family tyrosine kinase	0.000187299	2.40917	2.40917	M3 up vs M0	HGNC:3697	1p35,3
TYMP	thymidine phosphorylase	0.000187903	3.7007	3.7007	M3 up vs M0	HGNC:3148	22q13,33
DDIAS	DNA damage induced apoptosis suppressor	0.000190092	2.08667	2.08667	M3 up vs M0	HGNC:26351	11q14,1
ASB2	ankyrin repeat and SOCS box containing 2	0.000190193	2.15	2.15	M3 up vs M0	HGNC:16012	14q32,12
LINC00891	long intergenic non-protein coding RNA 891	0.000191188	2.01364	2.01364	M3 up vs M0	HGNC:48577	Xq13,1
LOC100132741		0.000191188	2.01364	2.01364	M3 up vs M0
FCGR3B	Fc fragment of IgG receptor IIIb	0.000191563	13.8961	13.8961	M3 up vs M0	HGNC:3620	1q23,3
B3GNT6	UDP-GlcNAc:betaGal beta-1,3-N-acetylglucosaminyltransferase 6	0.00019227	2.56096	2.56096	M3 up vs M0	HGNC:24141	11q13,5
SERP2	stress associated endoplasmic reticulum protein family member 2	0.000192414	0.399761	-2.5015	M3 down vs M0	HGNC:20607	13q14,11
NCF1B	neutrophil cytosolic factor 1B pseudogene	0.000192791	3.58734	3.58734	M3 up vs M0	HGNC:32522	7q11,23
SSR4	signal sequence receptor subunit 4	0.000194892	2.33298	2.33298	M3 up vs M0	HGNC:11326	Xq28
SLC45A3	solute carrier family 45 member 3	0.000196607	2.41224	2.41224	M3 up vs M0	HGNC:8642	1q32,1
KIF18A	kinesin family member 18A	0.000197872	2.09908	2.09908	M3 up vs M0	HGNC:29441	11p14,1
ZSCAN12P1	zinc finger and SCAN domain containing 12 pseudogene 1	0.000201535	2.24688	2.24688	M3 up vs M0	HGNC:13850	6p22,1
BATF	basic leucine zipper ATF-like transcription factor	0.000214293	4.74883	4.74883	M3 up vs M0	HGNC:958	14q24,3
MYEOV	myeloma overexpressed	0.000217767	10.8866	10.8866	M3 up vs M0	HGNC:7563	11q13,3
RUBCNL	RUN and cysteine rich domain containing beclin 1 interacting protein like	0.000218677	2.5345	2.5345	M3 up vs M0	HGNC:20420	13q14,13
CD79A	CD79a molecule	0.000219596	4.24055	4.24055	M3 up vs M0	HGNC:1698	19q13,2
HIST1H2AG	histone cluster 1 H2A family member g	0.00022154	2.61721	2.61721	M3 up vs M0	HGNC:4737	6p22,1
SEPT1	septin 1	0.00022175	2.17329	2.17329	M3 up vs M0	16p11,2
CMTM7	CKLF like MARVEL transmembrane domain containing 7	0.000223457	2.05298	2.05298	M3 up vs M0	HGNC:19178	3p22,3
CA4	carbonic anhydrase 4	0.000223668	0.352567	-2.83634	M3 down vs M0	HGNC:1375	17q23,1
IL1RN	interleukin 1 receptor antagonist	0.000225595	4.62009	4.62009	M3 up vs M0	HGNC:6000	2q14,1
CPNE5	copine 5	0.000226944	3.62803	3.62803	M3 up vs M0	HGNC:2318	6p21,2
HIST1H3A	histone cluster 1 H3 family member a	0.000226944	2.64294	2.64294	M3 up vs M0	HGNC:4766	6p22,2
NETO2	neuropilin and tolloid like 2	0.000230885	2.8554	2.8554	M3 up vs M0	HGNC:14644	16q12,1
B4GALNT3	beta-1,4-N-acetyl-galactosaminyltransferase 3	0.000233031	3.65028	3.65028	M3 up vs M0	HGNC:24137	12p13,33
USP18	ubiquitin specific peptidase 18	0.000233049	2.23463	2.23463	M3 up vs M0	HGNC:12616	22q11,2
GLDC	glycine decarboxylase	0.000234795	2.0209	2.0209	M3 up vs M0	HGNC:4313	9p24,1
DDX39A	DExD-box helicase 39A	0.000238265	2.01101	2.01101	M3 up vs M0	HGNC:17821	19p13,12
MAD2L1	mitotic arrest deficient 2 like 1	0.000245795	2.00389	2.00389	M3 up vs M0	HGNC:6763	4q27
PTPRO	protein tyrosine phosphatase, receptor type O	0.000260211	3.37337	3.37337	M3 up vs M0	HGNC:9678	12p12,3
ITGAX	integrin subunit alpha X	0.000260525	2.57925	2.57925	M3 up vs M0	HGNC:6152	16p11,2
RBP1	retinol binding protein 1	0.00026215	0.488158	-2.04852	M3 down vs M0	HGNC:9919	3q23
FICD	FIC domain containing	0.000263067	2.13449	2.13449	M3 up vs M0	HGNC:18416	12q23,3
AUNIP	aurora kinase A and ninein interacting protein	0.000265163	2.23364	2.23364	M3 up vs M0	HGNC:28363	1p36,11
CSF3R	colony stimulating factor 3 receptor	0.000272171	4.37407	4.37407	M3 up vs M0	HGNC:2439	1p34,3
CASP1P2	caspase 1 pseudogene 2	0.000281955	3.08628	3.08628	M3 up vs M0	HGNC:43776	11q22,3
CYP3A7	cytochrome P450 family 3 subfamily A member 7	0.000287832	0.0647839	-15.4359	M3 down vs M0	HGNC:2640	7q22,1
PAQR4	progestin and adipoQ receptor family member 4	0.000289061	2.336	2.336	M3 up vs M0	HGNC:26386	16p13,3
GSTM5	glutathione S-transferase mu 5	0.000290758	0.379697	-2.63368	M3 down vs M0	HGNC:4637	1p13,3
REC8	REC8 meiotic recombination protein	0.000291401	2.65004	2.65004	M3 up vs M0	HGNC:16879	14q12
TRIM40	tripartite motif containing 40	0.000294511	2.06115	2.06115	M3 up vs M0	HGNC:18736	6p22,1
HIST1H2AI	histone cluster 1 H2A family member i	0.000305531	3.10065	3.10065	M3 up vs M0	HGNC:4725	6p22,1
FADS6	fatty acid desaturase 6	0.000310809	0.366408	-2.7292	M3 down vs M0	HGNC:30459	17q25,1
TM4SF5	transmembrane 4 L six family member 5	0.000312037	0.486627	-2.05496	M3 down vs M0	HGNC:11857	17p13,2
GPT2	glutamic--pyruvic transaminase 2	0.000313547	2.48955	2.48955	M3 up vs M0	HGNC:18062	16q11,2
ADGRE2	adhesion G protein-coupled receptor E2	0.000314502	2.03136	2.03136	M3 up vs M0	HGNC:3337	19p13,12
CTD-3080P12,3		0.000321631	0.239725	-4.17145	M3 down vs M0
LRG1	leucine rich alpha-2-glycoprotein 1	0.000321651	3.0074	3.0074	M3 up vs M0	HGNC:29480	19p13,3
CENPM	centromere protein M	0.000328812	2.64233	2.64233	M3 up vs M0	HGNC:18352	22q13,2
DTYMK	deoxythymidylate kinase	0.000338821	2.14546	2.14546	M3 up vs M0	HGNC:3061	2q37,3
CLEC12A	C-type lectin domain family 12 member A	0.000340795	2.33097	2.33097	M3 up vs M0	HGNC:31713	12p13,31
SLC19A1	solute carrier family 19 member 1	0.000343446	0.279634	-3.5761	M3 down vs M0	HGNC:10937	21q22,3
KRT8	keratin 8	0.000349367	2.17251	2.17251	M3 up vs M0	HGNC:6446	12q13,13
ADGRE3	adhesion G protein-coupled receptor E3	0.000360675	2.24141	2.24141	M3 up vs M0	HGNC:23647	19p13,12
DKK4	dickkopf WNT signaling pathway inhibitor 4	0.000365113	2.90817	2.90817	M3 up vs M0	HGNC:2894	8p11,21
UBE2S	ubiquitin conjugating enzyme E2 S	0.000369057	2.97227	2.97227	M3 up vs M0	HGNC:17895	19q13,43
HIST1H2AD	histone cluster 1 H2A family member d	0.000374734	2.7962	2.7962	M3 up vs M0	HGNC:4729	6p22,2
FCGR1A	Fc fragment of IgG receptor Ia	0.00038958	4.11349	4.11349	M3 up vs M0	HGNC:3613	1q21,2
SLC7A11	solute carrier family 7 member 11	0.000392753	3.25744	3.25744	M3 up vs M0	HGNC:11059	4q28,3
CAPN8	calpain 8	0.000398801	5.27508	5.27508	M3 up vs M0	HGNC:1485	1q41
HIST2H3D	histone cluster 2 H3 family member d	0.00040112	4.88356	4.88356	M3 up vs M0	HGNC:25311	1q21,2
UGT1A9	UDP glucuronosyltransferase family 1 member A9	0.000402471	0.40783	-2.452	M3 down vs M0	HGNC:12541	2q37,1
GNG7	G protein subunit gamma 7	0.000426994	2.03832	2.03832	M3 up vs M0	HGNC:4410	19p13,3
USP30-AS1	USP30 antisense RNA 1	0.000427755	2.60934	2.60934	M3 up vs M0	HGNC:40909	12q24,11
MUC2	mucin 2, oligomeric mucus/gel-forming	0.000429712	3.67251	3.67251	M3 up vs M0	HGNC:7512	11p15,5
HIST1H2AL	histone cluster 1 H2A family member l	0.000450642	3.5473	3.5473	M3 up vs M0	HGNC:4730	6p22,1
SUSD2	sushi domain containing 2	0.00045586	0.228528	-4.37583	M3 down vs M0	HGNC:30667	22q11,23
SYVN1	synoviolin 1	0.000456475	2.13755	2.13755	M3 up vs M0	HGNC:20738	11q13,1
AS3MT	arsenite methyltransferase	0.000467654	0.49425	-2.02327	M3 down vs M0	HGNC:17452	10q24,32
ORAI2	ORAI calcium release-activated calcium modulator 2	0.000467654	2.62461	2.62461	M3 up vs M0	HGNC:21667	7q22,1
GNAT3	G protein subunit alpha transducin 3	0.000475152	0.397254	-2.51728	M3 down vs M0	HGNC:22800	7q21,11
LGALS9	galectin 9	0.000476218	2.61984	2.61984	M3 up vs M0	HGNC:6570	17q11,2
SLC6A12	solute carrier family 6 member 12	0.000490862	0.281367	-3.55408	M3 down vs M0	HGNC:11045	12p13,33
LY6E	lymphocyte antigen 6 family member E	0.000491824	2.69527	2.69527	M3 up vs M0	HGNC:6727	8q24,3
HIST1H2BM	histone cluster 1 H2B family member m	0.000501703	2.49366	2.49366	M3 up vs M0	HGNC:4750	6p22,1
C16orf54	chromosome 16 open reading frame 54	0.00050566	2.20637	2.20637	M3 up vs M0	HGNC:26649	16p11,2
CD19	CD19 molecule	0.000506843	2.81239	2.81239	M3 up vs M0	HGNC:1633	16p11,2
MNDA	myeloid cell nuclear differentiation antigen	0.000515165	2.09575	2.09575	M3 up vs M0	HGNC:7183	1q23,1
IL12RB1	interleukin 12 receptor subunit beta 1	0.000516768	2.3359	2.3359	M3 up vs M0	HGNC:5971	19p13,11
IL1B	interleukin 1 beta	0.000520501	4.42412	4.42412	M3 up vs M0	HGNC:5992	2q14,1
CDC42EP5	CDC42 effector protein 5	0.000525442	2.9465	2.9465	M3 up vs M0	HGNC:17408	19q13,42
FAM72A	family with sequence similarity 72 member A	0.000525442	2.21637	2.21637	M3 up vs M0	HGNC:24044	1q32,1
CCR3	C-C motif chemokine receptor 3	0.000527783	2.56848	2.56848	M3 up vs M0	HGNC:1604	3p21,31
TK1	thymidine kinase 1	0.000527783	2.75934	2.75934	M3 up vs M0	HGNC:11830	17q25,3
C15orf48	chromosome 15 open reading frame 48	0.000533666	2.16561	2.16561	M3 up vs M0	HGNC:29898	15q21,1
HIST2H2AA3	histone cluster 2 H2A family member a3	0.000533839	2.72658	2.72658	M3 up vs M0	HGNC:4736	1q21,2
HIST2H2AA4	histone cluster 2 H2A family member a4	0.000533839	2.72658	2.72658	M3 up vs M0	HGNC:29668	1q21,2
CCL13	C-C motif chemokine ligand 13	0.000537078	2.38346	2.38346	M3 up vs M0	HGNC:10611	17q12
CRTAM	cytotoxic and regulatory T-cell molecule	0.000554389	2.39626	2.39626	M3 up vs M0	HGNC:24313	11q24,1
MAP4K1	mitogen-activated protein kinase kinase kinase kinase 1	0.000560148	2.75726	2.75726	M3 up vs M0	HGNC:6863	19q13,1-q13,4
NUP210	nucleoporin 210	0.000562455	2.18799	2.18799	M3 up vs M0	HGNC:30052	3p25,1
FGFBP1	fibroblast growth factor binding protein 1	0.000562455	8.20812	8.20812	M3 up vs M0	HGNC:19695	4p15,32
HLF	HLF, PAR bZIP transcription factor	0.000562536	0.394955	-2.53194	M3 down vs M0	HGNC:4977	17q22
SLC26A3	solute carrier family 26 member 3	0.000582244	0.419512	-2.38372	M3 down vs M0	HGNC:3018	7q22,3-q31,1
CD27	CD27 molecule	0.000609405	3.04884	3.04884	M3 up vs M0	HGNC:11922	12p13,31
CXCL3	C-X-C motif chemokine ligand 3	0.000625773	6.90244	6.90244	M3 up vs M0	HGNC:4604	4q13,3
MMP1	matrix metallopeptidase 1	0.000626042	5.46401	5.46401	M3 up vs M0	HGNC:7155	11q22,2
HIST1H1B	histone cluster 1 H1 family member b	0.00063509	2.45381	2.45381	M3 up vs M0	HGNC:4719	6p22,1
MT1H	metallothionein 1H	0.000639603	0.183988	-5.43514	M3 down vs M0	HGNC:7400	16q13
IFI27L2	interferon alpha inducible protein 27 like 2	0.000651089	2.14313	2.14313	M3 up vs M0	HGNC:19753	14q32,12
LILRB4	leukocyte immunoglobulin like receptor B4	0.000654174	2.36442	2.36442	M3 up vs M0	HGNC:6608	19q13,42
RAC2	Rac family small GTPase 2	0.000654274	2.42262	2.42262	M3 up vs M0	HGNC:9802	22q13,1
TMC3-AS1	TMC3 antisense RNA 1	0.000655389	2.29469	2.29469	M3 up vs M0	HGNC:51424	15q25,1
HIST1H3I	histone cluster 1 H3 family member i	0.00065724	2.60713	2.60713	M3 up vs M0	HGNC:4771	6p22,1
PSMB10	proteasome subunit beta 10	0.000660726	2.49409	2.49409	M3 up vs M0	HGNC:9538	16q22,1
AK1	adenylate kinase 1	0.000668961	3.32477	3.32477	M3 up vs M0	HGNC:361	9q34,11
SMIM5	small integral membrane protein 5	0.000675045	2.21151	2.21151	M3 up vs M0	HGNC:40030	17q25,1
SH2D1B	SH2 domain containing 1B	0.000698426	0.393309	-2.54253	M3 down vs M0	HGNC:30416	1q23,3
PLAUR	plasminogen activator, urokinase receptor	0.000698487	2.88176	2.88176	M3 up vs M0	HGNC:9053	19q13
S100A8	S100 calcium binding protein A8	0.000703127	3.33861	3.33861	M3 up vs M0	HGNC:10498	1q21,3
CNN2	calponin 2	0.000703127	2.17612	2.17612	M3 up vs M0	HGNC:2156	19p13,3
HIST1H2AM	histone cluster 1 H2A family member m	0.000754182	2.68214	2.68214	M3 up vs M0	HGNC:4735	6p22,1
HLA-F	major histocompatibility complex, class I, F	0.000773532	2.96286	2.96286	M3 up vs M0	HGNC:4963	6p22,1
CBR3	carbonyl reductase 3	0.000773532	2.25313	2.25313	M3 up vs M0	HGNC:1549	21q22,12
CCL3	C-C motif chemokine ligand 3	0.000780423	2.15969	2.15969	M3 up vs M0	HGNC:10627	17q12
EPB41L4A	erythrocyte membrane protein band 4,1 like 4A	0.000781676	2.25947	2.25947	M3 up vs M0	HGNC:13278	5q22,1-q22,2
FADS2	fatty acid desaturase 2	0.000785153	2.64112	2.64112	M3 up vs M0	HGNC:3575	11q12,2
PTCH2	patched 2	0.000808076	4.59618	4.59618	M3 up vs M0	HGNC:9586	1p34,1
LOC100507006		0.000828687	2.64288	2.64288	M3 up vs M0
CLDN1	claudin 1	0.000833809	3.08638	3.08638	M3 up vs M0	HGNC:2032	3q28
HIST1H2AH	histone cluster 1 H2A family member h	0.00084791	2.90893	2.90893	M3 up vs M0	HGNC:13671	6p22,1
CLEC4F	C-type lectin domain family 4 member F	0.000851357	0.457047	-2.18796	M3 down vs M0	HGNC:25357	2p13,3
SLC1A5	solute carrier family 1 member 5	0.000882333	2.23287	2.23287	M3 up vs M0	HGNC:10943	19q13,32
PTGFR	prostaglandin F receptor	0.000890545	2.29127	2.29127	M3 up vs M0	HGNC:9600	1p31,1
FMNL1	formin like 1	0.000897274	2.60853	2.60853	M3 up vs M0	HGNC:1212	17q21,31
HIST2H3A	histone cluster 2 H3 family member a	0.000931964	3.63853	3.63853	M3 up vs M0	HGNC:20505	1q21,2
HIST2H3C	histone cluster 2 H3 family member c	0.000931964	3.63853	3.63853	M3 up vs M0	HGNC:20503	1q21,2
NTS	neurotensin	0.000938113	0.181594	-5.5068	M3 down vs M0	HGNC:8038	12q21,31
HCST	hematopoietic cell signal transducer	0.000949111	2.55008	2.55008	M3 up vs M0	HGNC:16977	19q13,12
MIR621	microRNA 621	0.000951911	0.36712	-2.72391	M3 down vs M0	HGNC:32877	13q14,11
SEMA7A	semaphorin 7A (John Milton Hagen blood group)	0.000958326	2.84582	2.84582	M3 up vs M0	HGNC:10741	15q24,1
DPP10	dipeptidyl peptidase like 10	0.000969154	0.387841	-2.57838	M3 down vs M0	HGNC:20823	2q14,1
CDK2AP2	cyclin dependent kinase 2 associated protein 2	0.00104176	2.92429	2.92429	M3 up vs M0	HGNC:30833	11q13,2
LOC101927391		0.00104372	2.10813	2.10813	M3 up vs M0
UGT1A6	UDP glucuronosyltransferase family 1 member A6	0.00104653	0.42695	-2.34219	M3 down vs M0	HGNC:12538	2q37,1
LMNB2	lamin B2	0.00105329	2.50047	2.50047	M3 up vs M0	HGNC:6638	19p13,3
NCF4	neutrophil cytosolic factor 4	0.00107993	2.16087	2.16087	M3 up vs M0	HGNC:7662	22q12,3
SRM	spermidine synthase	0.00111538	2.91943	2.91943	M3 up vs M0	HGNC:11296	1p36,22
RSAD2	radical S-adenosyl methionine domain containing 2	0.00113837	3.47551	3.47551	M3 up vs M0	HGNC:30908	2p25,2
MIR6723	microRNA 6723	0.00116205	2.21404	2.21404	M3 up vs M0	HGNC:50152	1p36,33
H2AFX	H2A histone family member X	0.00120025	2.84344	2.84344	M3 up vs M0	HGNC:4739	11q23,3
ST6GALNAC4	ST6 N-acetylgalactosaminide alpha-2,6-sialyltransferase 4	0.00120844	3.26363	3.26363	M3 up vs M0	HGNC:17846	9q34,11
CCL18	C-C motif chemokine ligand 18	0.00121501	3.94708	3.94708	M3 up vs M0	HGNC:10616	17q12
CTHRC1	collagen triple helix repeat containing 1	0.00124673	2.2749	2.2749	M3 up vs M0	HGNC:18831	8q22,3
FCER1A	Fc fragment of IgE receptor Ia	0.00126165	0.417915	-2.39283	M3 down vs M0	HGNC:3609	1q23,2
PRODH	proline dehydrogenase 1	0.0013124	0.35056	-2.85258	M3 down vs M0	HGNC:9453	22q11,21
ANO1	anoctamin 1	0.00132981	2.49663	2.49663	M3 up vs M0	HGNC:21625	11q13,3
MYO1F	myosin IF	0.00133907	2.12066	2.12066	M3 up vs M0	HGNC:7600	19p13,2
HIST1H3D	histone cluster 1 H3 family member d	0.00135893	2.87687	2.87687	M3 up vs M0	HGNC:4767	6p22,2
FNTB	farnesyltransferase, CAAX box, beta	0.00136341	2.48357	2.48357	M3 up vs M0	HGNC:3785	14q23,3
RELT	RELT, TNF receptor	0.00137076	2.41921	2.41921	M3 up vs M0	HGNC:13764	11q13,2
IFITM2	interferon induced transmembrane protein 2	0.00140396	2.0955	2.0955	M3 up vs M0	HGNC:5413	11p15,5
LOC101929395		0.00140454	2.07374	2.07374	M3 up vs M0
TM4SF20	transmembrane 4 L six family member 20	0.00142711	0.42038	-2.3788	M3 down vs M0	HGNC:26230	2q36,3
ISG20	interferon stimulated exonuclease gene 20	0.00144232	2.50071	2.50071	M3 up vs M0	HGNC:6130	15q26,1
CEACAM5	carcinoembryonic antigen related cell adhesion molecule 5	0.00145078	2.58738	2.58738	M3 up vs M0	HGNC:1817	19q13,2
ARSJ	arylsulfatase family member J	0.00147892	2.19349	2.19349	M3 up vs M0	HGNC:26286	4q26
IFNG-AS1	IFNG antisense RNA 1	0.00154326	2.00675	2.00675	M3 up vs M0	HGNC:43910	12q15
RUNX3	runt related transcription factor 3	0.0016448	2.09297	2.09297	M3 up vs M0	HGNC:10473	1p36,11
HIST1H2BE	histone cluster 1 H2B family member e	0.0016507	2.94666	2.94666	M3 up vs M0	HGNC:4753	6p22,2
HIST1H2BL	histone cluster 1 H2B family member l	0.00166608	2.53675	2.53675	M3 up vs M0	HGNC:4748	6p22,1
TMEM163	transmembrane protein 163	0.00167333	3.85995	3.85995	M3 up vs M0	HGNC:25380	2q21,3
KLK12	kallikrein related peptidase 12	0.00169411	0.460588	-2.17114	M3 down vs M0	HGNC:6360	19q13,41
CD6	CD6 molecule	0.00169824	2.38425	2.38425	M3 up vs M0	HGNC:1691	11q12,2
ITGB2-AS1	ITGB2 antisense RNA 1	0.00173326	2.95814	2.95814	M3 up vs M0	HGNC:44304	21q22,3
ANXA2P3	annexin A2 pseudogene 3	0.00173462	2.08457	2.08457	M3 up vs M0	HGNC:540	10q21,3
NCF1	neutrophil cytosolic factor 1	0.00173767	3.34492	3.34492	M3 up vs M0	HGNC:7660	7q11,23
SLC13A2	solute carrier family 13 member 2	0.00173767	0.444866	-2.24787	M3 down vs M0	HGNC:10917	17q11,2
IDO1	indoleamine 2,3-dioxygenase 1	0.00179328	2.07727	2.07727	M3 up vs M0	HGNC:6059	8p11,21
ZC3H12A	zinc finger CCCH-type containing 12A	0.00180757	2.64931	2.64931	M3 up vs M0	HGNC:26259	1p34,3
C4BPB	complement component 4 binding protein beta	0.00183045	2.07671	2.07671	M3 up vs M0	HGNC:1328	1q32,1
KIAA1644	KIAA1644	0.00184624	3.11005	3.11005	M3 up vs M0	HGNC:29335	22q13,31
SAA2	serum amyloid A2	0.00184747	39.5367	39.5367	M3 up vs M0	HGNC:10514	11p15,1
MYO1G	myosin IG	0.00186958	2.21172	2.21172	M3 up vs M0	HGNC:13880	7p13
TOMM40	translocase of outer mitochondrial membrane 40	0.00188973	2.32383	2.32383	M3 up vs M0	HGNC:18001	19q13
SLC6A14	solute carrier family 6 member 14	0.00190022	20.6597	20.6597	M3 up vs M0	HGNC:11047	Xq23
CD5	CD5 molecule	0.00190022	2.14877	2.14877	M3 up vs M0	HGNC:1685	11q12,2
MADCAM1	mucosal vascular addressin cell adhesion molecule 1	0.00193948	3.7527	3.7527	M3 up vs M0	HGNC:6765	19p13,3
BHLHA15	basic helix-loop-helix family member a15	0.00196134	4.68364	4.68364	M3 up vs M0	HGNC:22265	7q21,3
NEXN	nexilin F-actin binding protein	0.00199839	2.01137	2.01137	M3 up vs M0	HGNC:29557	1p31,1
MFSD12	major facilitator superfamily domain containing 12	0.00199839	2.80537	2.80537	M3 up vs M0	HGNC:28299	19p13,3
SPINK1	serine peptidase inhibitor, Kazal type 1	0.00200229	0.483446	-2.06848	M3 down vs M0	HGNC:11244	5q32
ADGRE5	adhesion G protein-coupled receptor E5	0.00204924	2.0414	2.0414	M3 up vs M0	HGNC:1711	19p13,12
SPC24	SPC24, NDC80 kinetochore complex component	0.00207269	2.30478	2.30478	M3 up vs M0	HGNC:26913	19p13,2
OASL	2'-5'-oligoadenylate synthetase like	0.00208242	2.67297	2.67297	M3 up vs M0	HGNC:8090	12q24,31
CHI3L1	chitinase 3 like 1	0.00210244	88.5272	88.5272	M3 up vs M0	HGNC:1932	1q32,1
IER3	immediate early response 3	0.00211901	2.16628	2.16628	M3 up vs M0	HGNC:5392	6p21,33
SELPLG	selectin P ligand	0.00213269	2.35027	2.35027	M3 up vs M0	HGNC:10722	12q24,11
HIST1H2AK	histone cluster 1 H2A family member k	0.00213269	3.08206	3.08206	M3 up vs M0	HGNC:4726	6p22,1
MIR650	microRNA 650	0.00217428	3.42563	3.42563	M3 up vs M0	HGNC:32906	22q11,22
NUDT1	nudix hydrolase 1	0.00217428	2.07513	2.07513	M3 up vs M0	HGNC:8048	7p22,3
KCTD17	potassium channel tetramerization domain containing 17	0.00217829	2.2382	2.2382	M3 up vs M0	HGNC:25705	22q12,3
HIST1H4L	histone cluster 1 H4 family member l	0.0021818	2.96375	2.96375	M3 up vs M0	HGNC:4791	6p22,1
NPY	neuropeptide Y	0.00218643	0.467814	-2.1376	M3 down vs M0	HGNC:7955	7p15,3
IMPDH1	inosine monophosphate dehydrogenase 1	0.00223433	2.00124	2.00124	M3 up vs M0	HGNC:6052	7q32,1
HSPBP1	HSPA (Hsp70) binding protein 1	0.00238143	3.70624	3.70624	M3 up vs M0	HGNC:24989	19q13,42
SLC17A9	solute carrier family 17 member 9	0.00242641	2.83025	2.83025	M3 up vs M0	HGNC:16192	20q13,33
KIF18B	kinesin family member 18B	0.00248914	2.86823	2.86823	M3 up vs M0	HGNC:27102	17q21,31
TBC1D10C	TBC1 domain family member 10C	0.00250826	2.98472	2.98472	M3 up vs M0	HGNC:24702	11q13,2
NCF1C	neutrophil cytosolic factor 1C pseudogene	0.00257088	2.57185	2.57185	M3 up vs M0	HGNC:32523	7q11,23
MEF2B	myocyte enhancer factor 2B	0.00258301	3.06266	3.06266	M3 up vs M0	HGNC:6995	19p13,11
NKG7	natural killer cell granule protein 7	0.00263413	3.14421	3.14421	M3 up vs M0	HGNC:7830	19q13,41
CEACAM20	carcinoembryonic antigen related cell adhesion molecule 20	0.00264162	0.149797	-6.67571	M3 down vs M0	HGNC:24879	19q13,31
XRCC3	X-ray repair cross complementing 3	0.00266868	2.07194	2.07194	M3 up vs M0	HGNC:12830	14q32,3
PTGIS	prostaglandin I2 synthase	0.00269569	2.00024	2.00024	M3 up vs M0	HGNC:9603	20q13,13
HIST2H4A	histone cluster 2 H4 family member a	0.00270653	2.64684	2.64684	M3 up vs M0	HGNC:4794	1q21,2
HIST2H4B	histone cluster 2 H4 family member b	0.00270653	2.64684	2.64684	M3 up vs M0	HGNC:29607	1q21,2
CNTN3	contactin 3	0.00274668	0.490665	-2.03805	M3 down vs M0	HGNC:2173	3p12,3
HBB	hemoglobin subunit beta	0.00278806	0.290792	-3.43889	M3 down vs M0	HGNC:4827	11p15,4
HIST1H4A	histone cluster 1 H4 family member a	0.00279722	2.25111	2.25111	M3 up vs M0	HGNC:4781	6p22,2
GNLY	granulysin	0.00282925	2.12072	2.12072	M3 up vs M0	HGNC:4414	2p11,2
UBXN11	UBX domain protein 11	0.00286103	2.324	2.324	M3 up vs M0	HGNC:30600	1p36,11
CERCAM	cerebral endothelial cell adhesion molecule	0.00286802	2.18386	2.18386	M3 up vs M0	HGNC:23723	9q34,11
IGSF9	immunoglobulin superfamily member 9	0.00288312	0.383379	-2.60839	M3 down vs M0	HGNC:18132	1q23,2
CYBA	cytochrome b-245 alpha chain	0.00290085	3.11614	3.11614	M3 up vs M0	HGNC:2577	16q24,2
TMIGD2	transmembrane and immunoglobulin domain containing 2	0.00290735	2.7464	2.7464	M3 up vs M0	HGNC:28324	19p13,3
MPV17L2	MPV17 mitochondrial inner membrane protein like 2	0.00291028	2.0331	2.0331	M3 up vs M0	HGNC:28177	19p13,11
HIST1H3H	histone cluster 1 H3 family member h	0.00291218	2.79498	2.79498	M3 up vs M0	HGNC:4775	6p22,1
SLPI	secretory leukocyte peptidase inhibitor	0.00293312	5.72395	5.72395	M3 up vs M0	HGNC:11092	20q13,12
PML	promyelocytic leukemia	0.00293954	2.25442	2.25442	M3 up vs M0	HGNC:9113	15q24,1
ANKRD44-IT1	ANKRD44 intronic transcript 1	0.00298703	2.02902	2.02902	M3 up vs M0	HGNC:41477	2q33,1
MMP3	matrix metallopeptidase 3	0.00298928	16.2394	16.2394	M3 up vs M0	HGNC:7173	11q22,2
RHOF	ras homolog family member F, filopodia associated	0.00310857	2.05911	2.05911	M3 up vs M0	HGNC:15703	12q24,31
PRR16	proline rich 16	0.00314094	2.06521	2.06521	M3 up vs M0	HGNC:29654	5q23,1
GMPR	guanosine monophosphate reductase	0.00314113	2.25473	2.25473	M3 up vs M0	HGNC:4376	6p22,3
UGT2B17	UDP glucuronosyltransferase family 2 member B17	0.00322854	0.464033	-2.15502	M3 down vs M0	HGNC:12547	4q13,2
SH3BGRL3	SH3 domain binding glutamate rich protein like 3	0.00323637	2.56631	2.56631	M3 up vs M0	HGNC:15568	1p36,11
ADAM8	ADAM metallopeptidase domain 8	0.00323642	3.12701	3.12701	M3 up vs M0	HGNC:215	10q26,3
ZNF300P1	zinc finger protein 300 pseudogene 1	0.00327162	0.499448	-2.00221	M3 down vs M0	HGNC:27032	5q33,1
MMP10	matrix metallopeptidase 10	0.00332859	6.58235	6.58235	M3 up vs M0	HGNC:7156	11q22,2
INCENP	inner centromere protein	0.00333002	2.33755	2.33755	M3 up vs M0	HGNC:6058	11q12,3
UGT2B15	UDP glucuronosyltransferase family 2 member B15	0.00337387	0.387052	-2.58363	M3 down vs M0	HGNC:12546	4q13,2
L1TD1	LINE1 type transposase domain containing 1	0.00341185	6.71373	6.71373	M3 up vs M0	HGNC:25595	1p31,3
SLC52A2	solute carrier family 52 member 2	0.00342404	2.5035	2.5035	M3 up vs M0	HGNC:30224	8q24,3
EFNA2	ephrin A2	0.00349617	2.43679	2.43679	M3 up vs M0	HGNC:3222	19p13,3
MUC1	mucin 1, cell surface associated	0.00350141	3.38883	3.38883	M3 up vs M0	HGNC:7508	1q22
TIFAB	TIFA inhibitor	0.00352928	2.26522	2.26522	M3 up vs M0	HGNC:34024	5q31,1
ANXA10	annexin A10	0.00359725	5.33418	5.33418	M3 up vs M0	HGNC:534	4q32,3
ANKRD30BL	ankyrin repeat domain 30B like	0.0036609	2.10526	2.10526	M3 up vs M0	HGNC:35167	2q21,2
CXCL5	C-X-C motif chemokine ligand 5	0.00368752	14.3099	14.3099	M3 up vs M0	HGNC:10642	4q13,3
ISG15	ISG15 ubiquitin-like modifier	0.00369387	3.1631	3.1631	M3 up vs M0	HGNC:4053	1p36,33
HIST1H3F	histone cluster 1 H3 family member f	0.00373041	2.54247	2.54247	M3 up vs M0	HGNC:4773	6p22,2
LOC440895		0.00373319	0.465151	-2.14984	M3 down vs M0
HIST1H4K	histone cluster 1 H4 family member k	0.00380097	2.61672	2.61672	M3 up vs M0	HGNC:4784	6p22,1
CRIP3	cysteine rich protein 3	0.00386211	0.375313	-2.66444	M3 down vs M0	HGNC:17751	6p21,1
PPP1R1A	protein phosphatase 1 regulatory inhibitor subunit 1A	0.00386211	0.482955	-2.07059	M3 down vs M0	HGNC:9286	12q13,2
SLC17A8	solute carrier family 17 member 8	0.00386337	0.400035	-2.49978	M3 down vs M0	HGNC:20151	12q23,1
LGALS9C	galectin 9C	0.00388008	3.8743	3.8743	M3 up vs M0	HGNC:33874	17p11,2
HELZ2	helicase with zinc finger 2	0.0039119	2.97131	2.97131	M3 up vs M0	HGNC:30021	20q13,33
POTEJ	POTE ankyrin domain family member J	0.00395699	2.74401	2.74401	M3 up vs M0	HGNC:37094	2q21,1
HIST1H2AJ	histone cluster 1 H2A family member j	0.00396878	3.47852	3.47852	M3 up vs M0	HGNC:4727	6p22,1
PUS1	pseudouridylate synthase 1	0.00402631	2.16611	2.16611	M3 up vs M0	HGNC:15508	12q24,33
PLCXD1	phosphatidylinositol specific phospholipase C X domain containing 1	0.0040578	2.77755	2.77755	M3 up vs M0	HGNC:23148	Xp22,33 and Yp11,32
GCAT	glycine C-acetyltransferase	0.0041074	2.08502	2.08502	M3 up vs M0	HGNC:4188	22q13,1
STK40	serine/threonine kinase 40	0.0041813	2.0021	2.0021	M3 up vs M0	HGNC:21373	1p34,3
FAM47E-STBD1	FAM47E-STBD1 readthrough	0.00420452	0.493505	-2.02632	M3 down vs M0	HGNC:44667	4q21,1
MYO7A	myosin VIIA	0.00423628	2.44448	2.44448	M3 up vs M0	HGNC:7606	11q13,5
MGMT	O-6-methylguanine-DNA methyltransferase	0.00455928	2.10531	2.10531	M3 up vs M0	HGNC:7059	10q26,3
GIPC1	GIPC PDZ domain containing family member 1	0.00456217	2.41769	2.41769	M3 up vs M0	HGNC:1226	19p13,12
MAP1LC3B2	microtubule associated protein 1 light chain 3 beta 2	0.00459529	2.13017	2.13017	M3 up vs M0	HGNC:34390	12q24,22
CHST12	carbohydrate sulfotransferase 12	0.00488177	2.53886	2.53886	M3 up vs M0	HGNC:17423	7p22,3
SLCO4A1	solute carrier organic anion transporter family member 4A1	0.00505743	2.96761	2.96761	M3 up vs M0	HGNC:10953	20q13,33
AGT	angiotensinogen	0.00511858	2.7768	2.7768	M3 up vs M0	HGNC:333	1q42,2
CLNK	cytokine dependent hematopoietic cell linker	0.00513433	2.15172	2.15172	M3 up vs M0	HGNC:17438	4p16,1
SBNO2	strawberry notch homolog 2	0.00516226	3.13567	3.13567	M3 up vs M0	HGNC:29158	19p13,3
CIART	circadian associated repressor of transcription	0.00516524	0.467947	-2.13699	M3 down vs M0	HGNC:25200	1q21,2
C11orf84	chromosome 11 open reading frame 84	0.00520786	2.4398	2.4398	M3 up vs M0	HGNC:25115	11q13,1
KIF19	kinesin family member 19	0.00524127	2.1842	2.1842	M3 up vs M0	HGNC:26735	17q25,1
ACOT7	acyl-CoA thioesterase 7	0.00528842	2.02871	2.02871	M3 up vs M0	HGNC:24157	1p36,31
POLR2L	RNA polymerase II subunit L	0.00533156	2.55607	2.55607	M3 up vs M0	HGNC:9199	11p15,5
ITGB2	integrin subunit beta 2	0.00543499	2.05245	2.05245	M3 up vs M0	HGNC:6155	21q22,3
ATAD3B	ATPase family, AAA domain containing 3B	0.00544097	2.80458	2.80458	M3 up vs M0	HGNC:24007	1p36,33
CIITA	class II major histocompatibility complex transactivator	0.00544454	2.55575	2.55575	M3 up vs M0	HGNC:7067	16p13,13
TNS4	tensin 4	0.00544788	8.09611	8.09611	M3 up vs M0	HGNC:24352	17q21,2
NAA38	N(alpha)-acetyltransferase 38, NatC auxiliary subunit	0.00550949	2.05226	2.05226	M3 up vs M0	HGNC:28212	17p13,1
HIST1H3C	histone cluster 1 H3 family member c	0.00554457	3.06557	3.06557	M3 up vs M0	HGNC:4768	6p22,2
C19orf60	chromosome 19 open reading frame 60	0.00573802	2.11752	2.11752	M3 up vs M0	HGNC:26098	19p13,11
MST1P2	macrophage stimulating 1 pseudogene 2	0.00584403	0.483704	-2.06738	M3 down vs M0	HGNC:7383	1p36,13
LSP1	lymphocyte-specific protein 1	0.00603486	2.90706	2.90706	M3 up vs M0	HGNC:6707	11p15,5
ATAD3A	ATPase family, AAA domain containing 3A	0.00607373	2.46316	2.46316	M3 up vs M0	HGNC:25567	1p36,33
CCDC88B	coiled-coil domain containing 88B	0.0060925	2.5275	2.5275	M3 up vs M0	HGNC:26757	11q13,1
SYTL1	synaptotagmin like 1	0.00612448	3.02261	3.02261	M3 up vs M0	HGNC:15584	1p36,11
TFPI2	tissue factor pathway inhibitor 2	0.0061845	6.01124	6.01124	M3 up vs M0	HGNC:11761	7q21,3
SLC9B2	solute carrier family 9 member B2	0.00630369	2.11324	2.11324	M3 up vs M0	HGNC:25143	4q24
UNC13D	unc-13 homolog D	0.00630421	2.90527	2.90527	M3 up vs M0	HGNC:23147	17q25,3
TSSC4	tumor suppressing subtransferable candidate 4	0.00633474	2.17355	2.17355	M3 up vs M0	HGNC:12386	11p15,5
ATP2A3	ATPase sarcoplasmic/endoplasmic reticulum Ca2+ transporting 3	0.00640152	2.49409	2.49409	M3 up vs M0	HGNC:813	17p13,2
ACAP1	ArfGAP with coiled-coil, ankyrin repeat and PH domains 1	0.00649092	2.02623	2.02623	M3 up vs M0	HGNC:16467	17p13,1
CAPG	capping actin protein, gelsolin like	0.0064954	2.10588	2.10588	M3 up vs M0	HGNC:1474	2p11,2
BCL2L12	BCL2 like 12	0.00650016	3.00816	3.00816	M3 up vs M0	HGNC:13787	19q13,33
ADRM1	adhesion regulating molecule 1	0.00653552	2.29805	2.29805	M3 up vs M0	HGNC:15759	20q13,33
CCDC170	coiled-coil domain containing 170	0.00657653	2.07487	2.07487	M3 up vs M0	HGNC:21177	6q25,1
KIF21B	kinesin family member 21B	0.00661598	2.07446	2.07446	M3 up vs M0	HGNC:29442	1q32,1
RUVBL2	RuvB like AAA ATPase 2	0.00666745	2.02831	2.02831	M3 up vs M0	HGNC:10475	19q13,33
FGF7	fibroblast growth factor 7	0.00680547	2.28859	2.28859	M3 up vs M0	HGNC:3685	15q21,2
C2orf54	chromosome 2 open reading frame 54	0.00682841	0.460056	-2.17365	M3 down vs M0	HGNC:26216	2q37,3
TRIM31	tripartite motif containing 31	0.00685377	2.41675	2.41675	M3 up vs M0	HGNC:16289	6p22,1
PYCR3	pyrroline-5-carboxylate reductase 3	0.00696534	2.7371	2.7371	M3 up vs M0	HGNC:25846	8q24,3
SELENOM	selenoprotein M	0.00697984	2.12107	2.12107	M3 up vs M0	HGNC:30397	22q12,2
KLRC4	killer cell lectin like receptor C4	0.00698604	2.03992	2.03992	M3 up vs M0	HGNC:6377	12p13,2
PTPRS	protein tyrosine phosphatase, receptor type S	0.00703877	2.02789	2.02789	M3 up vs M0	HGNC:9681	19p13,3
KYNU	kynureninase	0.00710795	2.15112	2.15112	M3 up vs M0	HGNC:6469	2q22,2
IGFLR1	IGF like family receptor 1	0.00720463	3.16824	3.16824	M3 up vs M0	HGNC:23620	19q13,12
CXADRP3	CXADR pseudogene 3	0.00734522	0.470757	-2.12424	M3 down vs M0	HGNC:33974	18p11,21
PLCD3	phospholipase C delta 3	0.00748143	3.71519	3.71519	M3 up vs M0	HGNC:9061	17q21,31
SLC22A3	solute carrier family 22 member 3	0.00751876	2.17881	2.17881	M3 up vs M0	HGNC:10967	6q25,3
HIST1H2AE	histone cluster 1 H2A family member e	0.00756445	2.1467	2.1467	M3 up vs M0	HGNC:4724	6p22,2
HGF	hepatocyte growth factor	0.00773293	2.34008	2.34008	M3 up vs M0	HGNC:4893	7q21,11
LIME1	Lck interacting transmembrane adaptor 1	0.00777311	4.60523	4.60523	M3 up vs M0	HGNC:26016	20q13,33
TMEM198	transmembrane protein 198	0.00791392	0.378364	-2.64296	M3 down vs M0	HGNC:33704	2q35
FASN	fatty acid synthase	0.00792016	3.93979	3.93979	M3 up vs M0	HGNC:3594	17q25,3
LSS	lanosterol synthase	0.00798357	2.06691	2.06691	M3 up vs M0	HGNC:6708	21q22,3
LIMK1	LIM domain kinase 1	0.00810336	2.30372	2.30372	M3 up vs M0	HGNC:6613	7q11,23
C7orf50	chromosome 7 open reading frame 50	0.00811359	2.47883	2.47883	M3 up vs M0	HGNC:22421	7p22,3
C17orf97	chromosome 17 open reading frame 97	0.00823438	2.19187	2.19187	M3 up vs M0	HGNC:33800	17p13,3
LINC01480	long intergenic non-protein coding RNA 1480	0.00831063	2.47218	2.47218	M3 up vs M0	HGNC:51124	19q13,2
DOK2	docking protein 2	0.00835624	2.1345	2.1345	M3 up vs M0	HGNC:2991	8p21,3
MIR192	microRNA 192	0.00851935	8.18701	8.18701	M3 up vs M0	HGNC:31562	11q13,1
SLC29A2	solute carrier family 29 member 2	0.0085195	2.07081	2.07081	M3 up vs M0	HGNC:11004	11q13,2
FAM72B	family with sequence similarity 72 member B	0.00857744	2.00001	2.00001	M3 up vs M0	HGNC:24805	1p11,2
TSPO	translocator protein	0.00881344	2.55876	2.55876	M3 up vs M0	HGNC:1158	22q13,2
GREM1	gremlin 1, DAN family BMP antagonist	0.00895052	2.27103	2.27103	M3 up vs M0	HGNC:2001	15q13,3
EPS8L1	EPS8 like 1	0.00895869	3.26493	3.26493	M3 up vs M0	HGNC:21295	19q13,42
HIST4H4	histone cluster 4 H4	0.00911432	2.0652	2.0652	M3 up vs M0	HGNC:20510	12p12,3
YIF1B	Yip1 interacting factor homolog B, membrane trafficking protein	0.0091386	2.01739	2.01739	M3 up vs M0	HGNC:30511	19q13,2
CORO1A	coronin 1A	0.00913913	3.09267	3.09267	M3 up vs M0	HGNC:2252	16p11,2
PTPRCAP	protein tyrosine phosphatase, receptor type C associated protein	0.00920713	4.22226	4.22226	M3 up vs M0	HGNC:9667	11q13,2
HIST1H4J	histone cluster 1 H4 family member j	0.00927451	2.8931	2.8931	M3 up vs M0	HGNC:4785	6p22,1
TNFRSF13B	TNF receptor superfamily member 13B	0.0096876	2.19525	2.19525	M3 up vs M0	HGNC:18153	17p11,2
POTEI	POTE ankyrin domain family member I	0.0101379	2.69947	2.69947	M3 up vs M0	HGNC:37093	2q21,1
SLC15A3	solute carrier family 15 member 3	0.0103178	2.02708	2.02708	M3 up vs M0	HGNC:18068	11q12,2
ARHGAP4	Rho GTPase activating protein 4	0.0105411	2.26008	2.26008	M3 up vs M0	HGNC:674	Xq28
FBXO2	F-box protein 2	0.0106886	0.493684	-2.02559	M3 down vs M0	HGNC:13581	1p36,22
HIST3H2A	histone cluster 3 H2A	0.0109919	2.61155	2.61155	M3 up vs M0	HGNC:20507	1q42,13
KCNJ13	potassium voltage-gated channel subfamily J member 13	0.0109957	0.424415	-2.35619	M3 down vs M0	HGNC:6259	2q37,1
ELK2AP	ELK2A, member of ETS oncogene family, pseudogene	0.0115281	8.11616	8.11616	M3 up vs M0	HGNC:3323	14q32,33
MIF	macrophage migration inhibitory factor	0.0116365	3.17442	3.17442	M3 up vs M0	HGNC:7097	22q11,23
LOC729083		0.0116796	0.301681	-3.31476	M3 down vs M0
SFN	stratifin	0.0117356	2.23293	2.23293	M3 up vs M0	HGNC:10773	1p36,11
IRF7	interferon regulatory factor 7	0.011755	2.17685	2.17685	M3 up vs M0	HGNC:6122	11p15,5
VNN2	vanin 2	0.011788	4.11117	4.11117	M3 up vs M0	HGNC:12706	6q23,2
TRABD	TraB domain containing	0.0118025	2.49535	2.49535	M3 up vs M0	HGNC:28805	22q13,33
NACC1	nucleus accumbens associated 1	0.0118167	2.46736	2.46736	M3 up vs M0	HGNC:20967	19p13,13
HIST2H2BC	histone cluster 2 H2B family member c (pseudogene)	0.0118253	2.41286	2.41286	M3 up vs M0	HGNC:20516	1q21,2
SLC44A5	solute carrier family 44 member 5	0.0119893	0.368661	-2.71252	M3 down vs M0	HGNC:28524	1p31,1
MIR4521	microRNA 4521	0.0124225	10.5768	10.5768	M3 up vs M0	HGNC:41813	17p13,1
CX3CL1	C-X3-C motif chemokine ligand 1	0.0124733	3.27618	3.27618	M3 up vs M0	HGNC:10647	16q21
KRT19	keratin 19	0.0126957	2.40427	2.40427	M3 up vs M0	HGNC:6436	17q21,2
FGF10	fibroblast growth factor 10	0.0126967	2.61389	2.61389	M3 up vs M0	HGNC:3666	5p12
FOLH1B	folate hydrolase 1B	0.0127188	0.314378	-3.18088	M3 down vs M0	HGNC:13636	11q14,3
SLC1A7	solute carrier family 1 member 7	0.012739	0.320576	-3.11938	M3 down vs M0	HGNC:10945	1p32,3
CXCL2	C-X-C motif chemokine ligand 2	0.0128387	2.99778	2.99778	M3 up vs M0	HGNC:4603	4q13,3
HIST1H4I	histone cluster 1 H4 family member i	0.012957	3.23846	3.23846	M3 up vs M0	HGNC:4793	6p22,1
SPI1	Spi-1 proto-oncogene	0.0130538	2.94223	2.94223	M3 up vs M0	HGNC:11241	11p11,2
SIT1	signaling threshold regulating transmembrane adaptor 1	0.0132357	2.24018	2.24018	M3 up vs M0	HGNC:17710	9p13,3
SSSCA1	Sjogren syndrome/scleroderma autoantigen 1	0.0133477	2.34672	2.34672	M3 up vs M0	HGNC:11328	11q13,1
NCDN	neurochondrin	0.0133689	2.25249	2.25249	M3 up vs M0	HGNC:17597	1p34,3
SUSD3	sushi domain containing 3	0.0134699	2.19313	2.19313	M3 up vs M0	HGNC:28391	9q22,31
NLRP2	NLR family pyrin domain containing 2	0.0135849	2.81839	2.81839	M3 up vs M0	HGNC:22948	19q13,42
MT1F	metallothionein 1F	0.0136456	0.433486	-2.30688	M3 down vs M0	HGNC:7398	16q13
TNFAIP6	TNF alpha induced protein 6	0.0138231	2.57208	2.57208	M3 up vs M0	HGNC:11898	2q23,3
SP2	Sp2 transcription factor	0.0138736	2.23788	2.23788	M3 up vs M0	HGNC:11207	17q21,32
CDT1	chromatin licensing and DNA replication factor 1	0.0139186	2.67689	2.67689	M3 up vs M0	HGNC:24576	16q24,3
TAPBP	TAP binding protein	0.0141919	2.069	2.069	M3 up vs M0	HGNC:11566	6p21,32
FCGR2C	Fc fragment of IgG receptor IIc (gene/pseudogene)	0.0142227	2.1893	2.1893	M3 up vs M0	HGNC:15626	1q23,3
CD37	CD37 molecule	0.0142693	2.20347	2.20347	M3 up vs M0	HGNC:1666	19q13,33
TFRC	transferrin receptor	0.0146878	2.33875	2.33875	M3 up vs M0	HGNC:11763	3q29
DGUOK-AS1	DGUOK antisense RNA 1	0.0147878	2.17669	2.17669	M3 up vs M0	HGNC:43441	2p13,1
APOBEC3C	apolipoprotein B mRNA editing enzyme catalytic subunit 3C	0.0149323	2.25555	2.25555	M3 up vs M0	HGNC:17353	22q13,1
POLD1	DNA polymerase delta 1, catalytic subunit	0.0149864	2.34423	2.34423	M3 up vs M0	HGNC:9175	19q13,3
MRPL4	mitochondrial ribosomal protein L4	0.0152186	2.11392	2.11392	M3 up vs M0	HGNC:14276	19p13,2
PITPNM1	phosphatidylinositol transfer protein membrane associated 1	0.015225	2.37036	2.37036	M3 up vs M0	HGNC:9003	11q13,2
LINC00955	long intergenic non-protein coding RNA 955	0.0158017	0.45049	-2.21981	M3 down vs M0	HGNC:26644	4p16,3
SLC7A5	solute carrier family 7 member 5	0.0160148	2.70597	2.70597	M3 up vs M0	HGNC:11063	16q24,2
TNK2	tyrosine kinase non receptor 2	0.0160326	2.46427	2.46427	M3 up vs M0	HGNC:19297	3q29
CCDC9	coiled-coil domain containing 9	0.0160398	2.14918	2.14918	M3 up vs M0	HGNC:24560	19q13,32
BSCL2	BSCL2, seipin lipid droplet biogenesis associated	0.016203	2.04958	2.04958	M3 up vs M0	HGNC:15832	11q12,3
C12orf57	chromosome 12 open reading frame 57	0.016203	2.04721	2.04721	M3 up vs M0	HGNC:29521	12p13,31
TP53I11	tumor protein p53 inducible protein 11	0.01641	2.03938	2.03938	M3 up vs M0	HGNC:16842	11p11,2
TRIP6	thyroid hormone receptor interactor 6	0.0166281	2.54663	2.54663	M3 up vs M0	HGNC:12311	7q22,1
RNF166	ring finger protein 166	0.016931	2.31937	2.31937	M3 up vs M0	HGNC:28856	16q24,2-q24,3
RETNLB	resistin like beta	0.0171318	0.409746	-2.44054	M3 down vs M0	HGNC:20388	3q13,13
MRPL41	mitochondrial ribosomal protein L41	0.0171545	2.21121	2.21121	M3 up vs M0	HGNC:14492	9q34,3
IFI44	interferon induced protein 44	0.0171736	2.02477	2.02477	M3 up vs M0	HGNC:16938	1p31,1
NDUFC2-KCTD14	NDUFC2-KCTD14 readthrough	0.0173329	6.21355	6.21355	M3 up vs M0	HGNC:42956	11q14,1
COPE	coatomer protein complex subunit epsilon	0.0176199	2.15639	2.15639	M3 up vs M0	HGNC:2234	19p13,11
EPHA2	EPH receptor A2	0.0178435	2.19694	2.19694	M3 up vs M0	HGNC:3386	1p36,13
LGALS9B	galectin 9B	0.0178597	2.69426	2.69426	M3 up vs M0	HGNC:24842	17p11,2
TCIRG1	T-cell immune regulator 1, ATPase H+ transporting V0 subunit a3	0.0178918	2.36355	2.36355	M3 up vs M0	HGNC:11647	11q13,2
SIRT6	sirtuin 6	0.0179809	2.43238	2.43238	M3 up vs M0	HGNC:14934	19p13,3
HMGA1	high mobility group AT-hook 1	0.0181462	2.00045	2.00045	M3 up vs M0	HGNC:5010	6p21,31
ODF3B	outer dense fiber of sperm tails 3B	0.018491	4.74637	4.74637	M3 up vs M0	HGNC:34388	22q13,33
DPM3	dolichyl-phosphate mannosyltransferase subunit 3	0.018776	2.32273	2.32273	M3 up vs M0	HGNC:3007	1q22
SNORA55	small nucleolar RNA, H/ACA box 55	0.0188022	2.20968	2.20968	M3 up vs M0	HGNC:32649	1p34,3
IL2RB	interleukin 2 receptor subunit beta	0.0191129	2.47955	2.47955	M3 up vs M0	HGNC:6009	22q12,3
AGPAT2	1-acylglycerol-3-phosphate O-acyltransferase 2	0.0191196	2.42998	2.42998	M3 up vs M0	HGNC:325	9q34,3
PLEKHF1	pleckstrin homology and FYVE domain containing 1	0.0193221	2.34606	2.34606	M3 up vs M0	HGNC:20764	19q12
MVD	mevalonate diphosphate decarboxylase	0.0195477	2.2511	2.2511	M3 up vs M0	HGNC:7529	16q24,2
ARID5A	AT-rich interaction domain 5A	0.0198439	2.10071	2.10071	M3 up vs M0	HGNC:17361	2q11,2
JUNB	JunB proto-oncogene, AP-1 transcription factor subunit	0.0199274	2.76141	2.76141	M3 up vs M0	HGNC:6205	19p13,13
GUK1	guanylate kinase 1	0.0199848	2.03937	2.03937	M3 up vs M0	HGNC:4693	1q42,13
HIST1H2AC	histone cluster 1 H2A family member c	0.0201121	2.10546	2.10546	M3 up vs M0	HGNC:4733	6p22,2
PDZK1IP1	PDZK1 interacting protein 1	0.0201972	2.21287	2.21287	M3 up vs M0	HGNC:16887	1p33
C9orf16	chromosome 9 open reading frame 16	0.020642	3.00794	3.00794	M3 up vs M0	HGNC:17823	9q34,11
TOR4A	torsin family 4 member A	0.0206805	2.06819	2.06819	M3 up vs M0	HGNC:25981	9q34,3
C2orf27A	chromosome 2 open reading frame 27A	0.0206929	0.474698	-2.1066	M3 down vs M0	HGNC:25077	2q21,2
TESC	tescalcin	0.020923	3.01688	3.01688	M3 up vs M0	HGNC:26065	12q24,22
PI3	peptidase inhibitor 3	0.0211214	5.33364	5.33364	M3 up vs M0	HGNC:8947	20q13,12
EPHB3	EPH receptor B3	0.0212237	2.08098	2.08098	M3 up vs M0	HGNC:3394	3q27,1
GZMH	granzyme H	0.0215094	2.43024	2.43024	M3 up vs M0	HGNC:4710	14q12
DUOX2	dual oxidase 2	0.0222325	20.3712	20.3712	M3 up vs M0	HGNC:13273	15q21,1
CXXC5	CXXC finger protein 5	0.0223418	2.212	2.212	M3 up vs M0	HGNC:26943	5q31,2
SPON2	spondin 2	0.022391	2.09253	2.09253	M3 up vs M0	HGNC:11253	4p16,3
RHBDF2	rhomboid 5 homolog 2	0.0225562	2.45226	2.45226	M3 up vs M0	HGNC:20788	17q25,3
TFF1	trefoil factor 1	0.0225787	10.7037	10.7037	M3 up vs M0	HGNC:11755	21q22,3
C3	complement C3	0.0226258	2.16065	2.16065	M3 up vs M0	HGNC:1318	19p13,3
MT1A	metallothionein 1A	0.0226307	0.331859	-3.01332	M3 down vs M0	HGNC:7393	16q13
CDC42EP1	CDC42 effector protein 1	0.0231226	3.03062	3.03062	M3 up vs M0	HGNC:17014	22q13,1
MRPL53	mitochondrial ribosomal protein L53	0.0235904	2.0592	2.0592	M3 up vs M0	HGNC:16684	2p13,1
DUS3L	dihydrouridine synthase 3 like	0.0239501	2.13448	2.13448	M3 up vs M0	HGNC:26920	19p13,3
TMEM104	transmembrane protein 104	0.0242111	2.19958	2.19958	M3 up vs M0	HGNC:25984	17q25,1
SGTA	small glutamine rich tetratricopeptide repeat containing alpha	0.024495	2.11517	2.11517	M3 up vs M0	HGNC:10819	19p13
AP5Z1	adaptor related protein complex 5 zeta 1 subunit	0.0247741	2.16034	2.16034	M3 up vs M0	HGNC:22197	7p22,1
MIDN	midnolin	0.0258851	2.15512	2.15512	M3 up vs M0	HGNC:16298	19p13,3
TMEM54	transmembrane protein 54	0.0272853	2.03832	2.03832	M3 up vs M0	HGNC:24143	1p35,1
RPUSD1	RNA pseudouridylate synthase domain containing 1	0.0285437	2.38534	2.38534	M3 up vs M0	HGNC:14173	16p13,3
ZNF703	zinc finger protein 703	0.0286359	2.01695	2.01695	M3 up vs M0	HGNC:25883	8p11,23
PLEC	plectin	0.0286388	2.44949	2.44949	M3 up vs M0	HGNC:9069	8q24,3
ATP13A2	ATPase 13A2	0.0288406	2.11353	2.11353	M3 up vs M0	HGNC:30213	1p36,13
DBN1	drebrin 1	0.0288454	2.27008	2.27008	M3 up vs M0	HGNC:2695	5q35,3
TACSTD2	tumor associated calcium signal transducer 2	0.0291136	4.73783	4.73783	M3 up vs M0	HGNC:11530	1p32,1
STBD1	starch binding domain 1	0.0296491	0.310633	-3.21924	M3 down vs M0	HGNC:24854	4q21,1
FAM173A	family with sequence similarity 173 member A	0.0299887	2.00293	2.00293	M3 up vs M0	HGNC:14152	16p13,3
SLC25A22	solute carrier family 25 member 22	0.030637	2.7382	2.7382	M3 up vs M0	HGNC:19954	11p15,5
BCL3	B-cell CLL/lymphoma 3	0.0307303	2.24279	2.24279	M3 up vs M0	HGNC:998	19q13,32
KCNN4	potassium calcium-activated channel subfamily N member 4	0.0309668	2.59319	2.59319	M3 up vs M0	HGNC:6293	19q13,31
LYPD8	LY6/PLAUR domain containing 8	0.0312573	0.399034	-2.50605	M3 down vs M0	HGNC:44208	1q44
MIA-RAB4B	MIA-RAB4B readthrough (NMD candidate)	0.0314275	3.58879	3.58879	M3 up vs M0	HGNC:48352	19q13,2
C8G	complement C8 gamma chain	0.0316963	0.474999	-2.10527	M3 down vs M0	HGNC:1354	9q34,3
DPP7	dipeptidyl peptidase 7	0.0325156	2.32165	2.32165	M3 up vs M0	HGNC:14892	9q34,3
MLXIPL	MLX interacting protein like	0.0334101	0.490189	-2.04003	M3 down vs M0	HGNC:12744	7q11,23
CHAD	chondroadherin	0.0337842	0.380541	-2.62784	M3 down vs M0	HGNC:1909	17q21,33
MFAP2	microfibril associated protein 2	0.0340132	2.06273	2.06273	M3 up vs M0	HGNC:7033	1p36,13
SNORA38	small nucleolar RNA, H/ACA box 38	0.034282	2.31586	2.31586	M3 up vs M0	HGNC:32631	6p21,33
ARHGDIA	Rho GDP dissociation inhibitor alpha	0.0345971	2.32346	2.32346	M3 up vs M0	HGNC:678	17q25,3
MCRIP1	MAPK regulated corepressor interacting protein 1	0.0360067	2.37175	2.37175	M3 up vs M0	HGNC:28007	17q25,3
NDUFA11	NADH:ubiquinone oxidoreductase subunit A11	0.0360663	2.12313	2.12313	M3 up vs M0	HGNC:20371	19p13,3
C15orf39	chromosome 15 open reading frame 39	0.0361997	2.03436	2.03436	M3 up vs M0	HGNC:24497	15q24,2
CYP1A1	cytochrome P450 family 1 subfamily A member 1	0.0362734	0.176244	-5.67394	M3 down vs M0	HGNC:2595	15q24,1
CORO1B	coronin 1B	0.0365543	2.03663	2.03663	M3 up vs M0	HGNC:2253	11q13,2
PIEZO1	piezo type mechanosensitive ion channel component 1	0.0366736	2.14052	2.14052	M3 up vs M0	HGNC:28993	16q24,3
CXCL8	C-X-C motif chemokine ligand 8	0.0369402	9.31812	9.31812	M3 up vs M0	HGNC:6025	4q13,3
SNORA80E	small nucleolar RNA, H/ACA box 80E	0.0370877	2.03389	2.03389	M3 up vs M0	HGNC:32635	1q22
ATP5D	ATP synthase F1 subunit delta	0.0374958	2.75887	2.75887	M3 up vs M0	HGNC:837	19p13,3
EXOSC4	exosome component 4	0.0384849	2.02017	2.02017	M3 up vs M0	HGNC:18189	8q24,3
MS4A1	membrane spanning 4-domains A1	0.0384977	2.48418	2.48418	M3 up vs M0	HGNC:7315	11q12,2
RPL39L	ribosomal protein L39 like	0.0386044	3.18996	3.18996	M3 up vs M0	HGNC:17094	3q27,3
PIGQ	phosphatidylinositol glycan anchor biosynthesis class Q	0.0387524	2.26908	2.26908	M3 up vs M0	HGNC:14135	16p13,3
RAB11B	RAB11B, member RAS oncogene family	0.0389563	2.34409	2.34409	M3 up vs M0	HGNC:9761	19p13,2
IL1R2	interleukin 1 receptor type 2	0.0393238	7.51305	7.51305	M3 up vs M0	HGNC:5994	2q11,2
ACMSD	aminocarboxymuconate semialdehyde decarboxylase	0.0397429	12.4086	12.4086	M3 up vs M0	HGNC:19288	2q21,3
LMF2	lipase maturation factor 2	0.039743	2.49173	2.49173	M3 up vs M0	HGNC:25096	22q13,33
FBXL19	F-box and leucine rich repeat protein 19	0.0397527	2.01023	2.01023	M3 up vs M0	HGNC:25300	16p11,2
C19orf24	chromosome 19 open reading frame 24	0.0397683	2.65542	2.65542	M3 up vs M0	HGNC:26073	19p13,3
ZAP70	zeta chain of T-cell receptor associated protein kinase 70	0.0400533	2.22593	2.22593	M3 up vs M0	HGNC:12858	2q11,2
CTU2	cytosolic thiouridylase subunit 2	0.0401263	2.05386	2.05386	M3 up vs M0	HGNC:28005	16q24,3
CARD19	caspase recruitment domain family member 19	0.0401503	2.01284	2.01284	M3 up vs M0
AKR1B15	aldo-keto reductase family 1 member B15	0.0402088	0.419662	-2.38287	M3 down vs M0	HGNC:37281	7q33
S100P	S100 calcium binding protein P	0.0403723	4.56527	4.56527	M3 up vs M0	HGNC:10504	4p16,1
VSIG1	V-set and immunoglobulin domain containing 1	0.0406275	4.33357	4.33357	M3 up vs M0	HGNC:28675	Xq22,3
HIST2H2BA	histone cluster 2 H2B family member a (pseudogene)	0.0410093	2.23736	2.23736	M3 up vs M0	HGNC:20560	1p11,2
SSBP4	single stranded DNA binding protein 4	0.0412312	2.13945	2.13945	M3 up vs M0	HGNC:15676	19p13,1
FAM89B	family with sequence similarity 89 member B	0.0413159	2.00626	2.00626	M3 up vs M0	HGNC:16708	11q13,1
CR2	complement C3d receptor 2	0.0418027	0.303739	-3.29231	M3 down vs M0	HGNC:2336	1q32,2
NDUFS8	NADH:ubiquinone oxidoreductase core subunit S8	0.0426379	2.04142	2.04142	M3 up vs M0	HGNC:7715	11q13,2
NDUFB7	NADH:ubiquinone oxidoreductase subunit B7	0.0428377	2.02151	2.02151	M3 up vs M0	HGNC:7702	19p13,12
HCFC1	host cell factor C1	0.0436997	2.14656	2.14656	M3 up vs M0	HGNC:4839	Xq28
CAPN15	calpain 15	0.0437509	2.35319	2.35319	M3 up vs M0	HGNC:11182	16p13,3
CXCL17	C-X-C motif chemokine ligand 17	0.0453521	6.25413	6.25413	M3 up vs M0	HGNC:19232	19q13,2
CAPN6	calpain 6	0.0455851	2.06021	2.06021	M3 up vs M0	HGNC:1483	Xq23
LDHC	lactate dehydrogenase C	0.046459	0.302069	-3.3105	M3 down vs M0	HGNC:6544	11p15,1
BICDL2	BICD family like cargo adaptor 2	0.0466532	2.15305	2.15305	M3 up vs M0	HGNC:33584	16p13,3
MUC5AC	mucin 5AC, oligomeric mucus/gel-forming	0.0467214	74.1034	74.1034	M3 up vs M0	HGNC:7515	11p15,5
SLC39A4	solute carrier family 39 member 4	0.0475663	0.492102	-2.0321	M3 down vs M0	HGNC:17129	8q24,3
TFEB	transcription factor EB	0.0475948	2.06676	2.06676	M3 up vs M0	HGNC:11753	6p21,1
ACHE	acetylcholinesterase (Cartwright blood group)	0.0476583	2.14701	2.14701	M3 up vs M0	HGNC:108	7q22,1
ZYX	zyxin	0.0486791	2.12455	2.12455	M3 up vs M0	HGNC:13200	7q34
TPSD1	tryptase delta 1	0.0488297	5.15569	5.15569	M3 up vs M0	HGNC:14118	16p13,3
CCDC124	coiled-coil domain containing 124	0.0495569	2.67605	2.67605	M3 up vs M0	HGNC:25171	19p13,11
MMP9	matrix metallopeptidase 9	0.0497858	2.72947	2.72947	M3 up vs M0	HGNC:7176	20q13,12
