# Supplementary material for: Celiac disease biomarkers identified by transcriptome analysis of small intestinal biopsies
Source: Cell Mol Life Sci. 2018 Aug 10;75(23):4385–401. doi: 10.1007/s00018-018-2898-5 (PMC6208765; doi:10.1007/s00018-018-2898-5)
Supplement: Supplementary file 5 — Online Resource 5 The 87 pathways (database Kyoto Encyclopedia of Genes and Genomes; KEGG) with significantly different RNA levels in study subjects with active celiac disease (Marsh 3, group M3, Table 1) when compared with study subjects without a celiac disease diagnosis (Marsh grade 0, group M0, Table 1) (fold change > 10 or fold change < − 10) that were identified using Pathway ANOVA in Partek Pathway (Partek Incorporated, St. Louis, MO) (XLSX 16 kb) [file 18_2018_2898_MOESM5_ESM.xlsx]

## Sheet: ESM_5
Celiac disease biomarkers identified by transcriptome analysis of small intestinal biopsies, Cellular and Molecular Life Sciences, Bragde H*, Jansson U, Fredrikson M, Grodzinsky E, and Söderman J; *Laboratory medicine, Ryhov County Hospital, Jönköping, and Department of Clinical and Experimental Medicine, Faculty of Medicine and Health Sciences, Linköping University, Linköping, Sweden. Email: han…
Online Resource 5
Pathway name	Database	No. of probesets	FDR-adjusted p-value (M3 vs. M0)	Fold change (M3 vs. M0)
Linoleic acid metabolism	kegg	14	3.26233e-15	-5779100000	M3 down vs M0
Protein digestion and absorption	kegg	52	1.38901e-14	-2893.23	M3 down vs M0
Drug metabolism - other enzymes	kegg	37	1.95154e-14	-57454.4	M3 down vs M0
Pentose phosphate pathway	kegg	26	2.20751e-14	-34643300	M3 down vs M0
Bile secretion	kegg	40	2.8268e-14	-61392.4	M3 down vs M0
Steroid hormone biosynthesis	kegg	35	6.79946e-14	-432494	M3 down vs M0
Galactose metabolism	kegg	26	1.31574e-13	-20833400000	M3 down vs M0
Fructose and mannose metabolism	kegg	30	1.914e-13	-83379000	M3 down vs M0
Retinol metabolism	kegg	43	1.914e-13	-1118020	M3 down vs M0
alpha-Linolenic acid metabolism	kegg	14	2.0195e-13	-16.7858	M3 down vs M0
Pantothenate and CoA biosynthesis	kegg	16	3.33993e-13	-148.41	M3 down vs M0
Drug metabolism - cytochrome P450	kegg	50	4.2874e-13	-1031120	M3 down vs M0
Starch and sucrose metabolism	kegg	41	8.42113e-13	-827417	M3 down vs M0
Metabolism of xenobiotics by cytochrome P450	kegg	56	9.57929e-13	-226693	M3 down vs M0
Carbohydrate digestion and absorption	kegg	31	9.74683e-13	-885836000	M3 down vs M0
Chemical carcinogenesis	kegg	61	1.56808e-12	-126633	M3 down vs M0
Vitamin digestion and absorption	kegg	20	2.11038e-11	-3.0657e+32	M3 down vs M0
Cyanoamino acid metabolism	kegg	7	1.03415e-10	-101.61	M3 down vs M0
Mineral absorption	kegg	41	3.09474e-10	-10991400	M3 down vs M0
Synthesis and degradation of ketone bodies	kegg	8	4.34483e-10	-7892.08	M3 down vs M0
D-Glutamine and D-glutamate metabolism	kegg	3	4.55673e-10	-2503.96	M3 down vs M0
Ascorbate and aldarate metabolism	kegg	20	4.7625e-10	-1170.49	M3 down vs M0
Proximal tubule bicarbonate reclamation	kegg	15	4.78279e-10	-23670.8	M3 down vs M0
Arachidonic acid metabolism	kegg	40	4.85195e-10	-17.2182	M3 down vs M0
Fat digestion and absorption	kegg	28	7.98048e-10	-7.16401e+19	M3 down vs M0
Butanoate metabolism	kegg	18	1.4119e-09	-312.115	M3 down vs M0
African trypanosomiasis	kegg	24	1.72228e-09	-93495400	M3 down vs M0
PPAR signaling pathway	kegg	50	2.31529e-09	-3297690000	M3 down vs M0
Pentose and glucuronate interconversions	kegg	30	3.40992e-09	-5299.49	M3 down vs M0
Porphyrin and chlorophyll metabolism	kegg	36	4.03857e-09	-34.9419	M3 down vs M0
Histidine metabolism	kegg	18	5.1e-09	-21.1442	M3 down vs M0
Arginine and proline metabolism	kegg	36	5.81154e-09	-437.932	M3 down vs M0
Valine, leucine and isoleucine degradation	kegg	43	1.14061e-08	-67.3214	M3 down vs M0
Tryptophan metabolism	kegg	29	1.78274e-08	-37.5751	M3 down vs M0
Ovarian steroidogenesis	kegg	25	1.34026e-07	-15.931	M3 down vs M0
Fatty acid degradation	kegg	37	1.4081e-07	-2966.07	M3 down vs M0
Phenylalanine metabolism	kegg	10	2.88589e-07	-17.6487	M3 down vs M0
beta-Alanine metabolism	kegg	24	4.93033e-07	-15.4069	M3 down vs M0
Glycolysis / Gluconeogenesis	kegg	57	1.15632e-06	-2164.69	M3 down vs M0
Adipocytokine signaling pathway	kegg	55	1.28845e-06	-10.4549	M3 down vs M0
Fatty acid metabolism	kegg	41	1.58802e-06	-86.3735	M3 down vs M0
Pancreatic secretion	kegg	57	8.63536e-06	-893.235	M3 down vs M0
Protein export	kegg	22	8.63536e-06	37.1741	M3 up vs M0
Terpenoid backbone biosynthesis	kegg	21	9.82617e-06	-15.6088	M3 down vs M0
Antigen processing and presentation	kegg	57	1.08274e-05	33717000	M3 up vs M0
Phagosome	kegg	118	1.36534e-05	119.173	M3 up vs M0
Fatty acid elongation	kegg	20	1.46413e-05	-21.0453	M3 down vs M0
Viral carcinogenesis	kegg	184	1.54694e-05	37.6604	M3 up vs M0
Nitrogen metabolism	kegg	12	1.71515e-05	-60.6291	M3 down vs M0
Vibrio cholerae infection	kegg	45	2.8055e-05	2824.97	M3 up vs M0
Pathogenic Escherichia coli infection	kegg	47	2.84675e-05	14598.2	M3 up vs M0
Glycerolipid metabolism	kegg	42	3.39488e-05	-18.7746	M3 down vs M0
Renin-angiotensin system	kegg	19	4.28e-05	-11756.7	M3 down vs M0
Dilated cardiomyopathy	kegg	49	4.28e-05	463.448	M3 up vs M0
Proteasome	kegg	43	4.61967e-05	145.086	M3 up vs M0
Alanine, aspartate and glutamate metabolism	kegg	25	5.28349e-05	-25.2152	M3 down vs M0
Viral myocarditis	kegg	49	5.389e-05	1720.14	M3 up vs M0
Shigellosis	kegg	59	5.60656e-05	391.291	M3 up vs M0
Hypertrophic cardiomyopathy (HCM)	kegg	47	7.362e-05	450.03	M3 up vs M0
Tyrosine metabolism	kegg	22	7.38055e-05	-188.359	M3 down vs M0
Salmonella infection	kegg	69	8.49337e-05	211.988	M3 up vs M0
Carbon metabolism	kegg	101	0.000112573	-59.0433	M3 down vs M0
Arrhythmogenic right ventricular cardiomyopathy (ARVC)	kegg	47	0.000160032	479.531	M3 up vs M0
Bacterial invasion of epithelial cells	kegg	66	0.000179212	142.135	M3 up vs M0
Systemic lupus erythematosus	kegg	110	0.000182299	1309.62	M3 up vs M0
Thyroid hormone signaling pathway	kegg	100	0.000261543	21.9009	M3 up vs M0
NOD-like receptor signaling pathway	kegg	49	0.000289857	14.7271	M3 up vs M0
Protein processing in endoplasmic reticulum	kegg	157	0.000293919	46.9256	M3 up vs M0
Leukocyte transendothelial migration	kegg	90	0.000293919	51.1723	M3 up vs M0
Influenza A	kegg	141	0.000303102	21.1421	M3 up vs M0
Alcoholism	kegg	135	0.000307377	179.851	M3 up vs M0
Hippo signaling pathway	kegg	107	0.000325478	16.6	M3 up vs M0
Platelet activation	kegg	94	0.000387352	24.5435	M3 up vs M0
Thyroid cancer	kegg	24	0.000459055	-12.7958	M3 down vs M0
Adherens junction	kegg	62	0.000459055	100.925	M3 up vs M0
Biosynthesis of amino acids	kegg	61	0.00047213	-110.372	M3 down vs M0
Tight junction	kegg	99	0.000652058	27.4997	M3 up vs M0
Regulation of actin cytoskeleton	kegg	162	0.000678326	16.041	M3 up vs M0
Type I diabetes mellitus	kegg	29	0.00114801	19.3105	M3 up vs M0
Fatty acid biosynthesis	kegg	10	0.00163001	-152.945	M3 down vs M0
Oxytocin signaling pathway	kegg	101	0.00178962	18.1869	M3 up vs M0
Ribosome biogenesis in eukaryotes	kegg	71	0.0054659	37231.9	M3 up vs M0
Graft-versus-host disease	kegg	27	0.0066736	13.1087	M3 up vs M0
Allograft rejection	kegg	26	0.00707023	14.2379	M3 up vs M0
Gastric acid secretion	kegg	46	0.00722437	37.2994	M3 up vs M0
Autoimmune thyroid disease	kegg	26	0.00749732	13.8765	M3 up vs M0
Glutathione metabolism	kegg	46	0.0493049	-13.0358	M3 down vs M0
