# Supplementary material for: Celiac disease biomarkers identified by transcriptome analysis of small intestinal biopsies
Source: Cell Mol Life Sci. 2018 Aug 10;75(23):4385–401. doi: 10.1007/s00018-018-2898-5 (PMC6208765; doi:10.1007/s00018-018-2898-5)
Supplement: Supplementary file 6 — Online Resource 6 Gene ontology (GO) terms identified by analyzing for overrepresentation of previously identified significantly differentially expressed genes between celiac disease (CD) and non-CD (Online Resource 4) in gene groups annotated to different GO terms using the Fisher’s exact test in Partek Genomics Suite (Partek Incorporated, St. Louis, MO). For each of the top 142 most significantly enriched GO terms, the potential celiac disease biomarkers included in the gene group were accounted for, and for 117 of the 142 GO terms, the cluster membership based on results from the EnrichmentMap plugin for Cytoscape version 3.4.0 was accounted for, along with the word clouds extracted using the Cytoscape plugin Wordcloud version 3.1.0 (XLSX 157 kb) [file 18_2018_2898_MOESM6_ESM.xlsx]

## Sheet: ESM_6
Celiac disease biomarkers identified by transcriptome analysis of small intestinal biopsies, Cellular and Molecular Life Sciences, Bragde H*, Jansson U, Fredrikson M, Grodzinsky E, and Söderman J; *Laboratory medicine, Ryhov County Hospital, Jönköping, and Department of Clinical and Experimental Medicine, Faculty of Medicine and Health Sciences, Linköping University, Linköping, Sweden. Email: han…
Online Resource 6
Gene ontology terms	Type	Enrichment Score	FDR-adjusted p-value	% genes in group that are present	GO ID	Cluster	Wordclouds	Potential celiac disease biomarkers
immune system process	biological process	68.3804	1.64282e-26	12.1887	GO:0002376	1	Innate immune system, stress response, positive regulation, organic substance, bacterial		FCGR3A									APOB	ACE	CD36	VNN1		CXCL11		IFNG	LCN2			UBD		CXCL10		S100A9		CXCL9
immune response	biological process	53.484	2.42078e-20	12.8185	GO:0006955	1	Innate immune system, stress response, positive regulation, organic substance, bacterial		FCGR3A	TNFRSF9										CD36	VNN1		CXCL11		IFNG	LCN2					CXCL10		S100A9		CXCL9
response to stimulus	biological process	52.3873	3.62437e-20	8.55186	GO:0050896	1	Innate immune system, stress response, positive regulation, organic substance, bacterial		FCGR3A			PCK1		LRAT		APOC3		APOB		CD36	VNN1	LPL	CXCL11	SLC6A14	IFNG	LCN2	MMP3	MMP12	UBD	TFF1	CXCL10		S100A9	GBP5	CXCL9
defense response	biological process	52.6345	3.62437e-20	12.3173	GO:0006952	1	Innate immune system, stress response, positive regulation, organic substance, bacterial		FCGR3A							APOC3				CD36	VNN1		CXCL11		IFNG	LCN2					CXCL10		S100A9	GBP5	CXCL9
extracellular region part	cellular component	48.6508	1.21634e-18	9.15989	GO:0044421	7	Extracellular region part, membrane-bounded organelle, vesicle, exosome		FCGR3A		UPB1	PCK1				APOC3		APOB	ACE	CD36	VNN1	LPL	CXCL11	SLC6A14	IFNG	LCN2	MMP3	MMP12		TFF1	CXCL10		S100A9		CXCL9
single-organism process	biological process	48.2036	1.5853e-18	6.96029	GO:0044699	2	Intrinsic component plasma membrane, single-organism process, oxoacid metabolic, acid, integral	PIWIL2			UPB1	PCK1	SOAT2	LRAT	ASAH2	APOC3	UGT1A4	APOB	ACE	CD36	VNN1	LPL	CXCL11	SLC6A14	IFNG	LCN2	MMP3	MMP12	UBD	TFF1	CXCL10	CAPN8	S100A9	GBP5	CXCL9
response to stress	biological process	47.4639	2.84721e-18	9.56891	GO:0006950	1	Innate immune system, stress response, positive regulation, organic substance, bacterial		FCGR3A			PCK1				APOC3				CD36	VNN1	LPL	CXCL11		IFNG	LCN2	MMP3			TFF1	CXCL10		S100A9	GBP5	CXCL9
response to external stimulus	biological process	46.751	5.08178e-18	12.0702	GO:0009605	6	Defense response virus, external biotic stimulus, organism, multi-organism process					PCK1		LRAT		APOC3		APOB		CD36		LPL	CXCL11		IFNG	LCN2					CXCL10		S100A9		CXCL9
single-organism cellular process	biological process	46.0923	8.72818e-18	7.17562	GO:0044763	2	Intrinsic component plasma membrane, single-organism process, oxoacid metabolic, acid, integral	PIWIL2			UPB1	PCK1	SOAT2	LRAT	ASAH2	APOC3	UGT1A4	APOB	ACE	CD36	VNN1	LPL	CXCL11	SLC6A14	IFNG	LCN2	MMP3	MMP12	UBD	TFF1	CXCL10		S100A9	GBP5	CXCL9
response to external biotic stimulus	biological process	45.8581	9.92871e-18	14.9584	GO:0043207	6	Defense response virus, external biotic stimulus, organism, multi-organism process											APOB		CD36			CXCL11		IFNG	LCN2					CXCL10		S100A9		CXCL9
response to biotic stimulus	biological process	44.9496	2.23892e-17	14.6277	GO:0009607	6	Defense response virus, external biotic stimulus, organism, multi-organism process											APOB		CD36			CXCL11		IFNG	LCN2					CXCL10		S100A9		CXCL9
extracellular membrane-bounded organelle	cellular component	39.3234	5.25945e-15	9.49014	GO:0065010	7	Extracellular region part, membrane-bounded organelle, vesicle, exosome		FCGR3A		UPB1	PCK1				APOC3		APOB	ACE		VNN1	LPL		SLC6A14		LCN2							S100A9
extracellular exosome	cellular component	39.3234	5.25945e-15	9.49014	GO:0070062	7	Extracellular region part, membrane-bounded organelle, vesicle, exosome		FCGR3A		UPB1	PCK1				APOC3		APOB	ACE		VNN1	LPL		SLC6A14		LCN2							S100A9
extracellular vesicle	cellular component	38.6993	8.50759e-15	9.44444	GO:1903561	7	Extracellular region part, membrane-bounded organelle, vesicle, exosome		FCGR3A		UPB1	PCK1				APOC3		APOB	ACE		VNN1	LPL		SLC6A14		LCN2							S100A9
extracellular organelle	cellular component	38.6993	8.50759e-15	9.44444	GO:0043230	7	Extracellular region part, membrane-bounded organelle, vesicle, exosome		FCGR3A		UPB1	PCK1				APOC3		APOB	ACE		VNN1	LPL		SLC6A14		LCN2							S100A9
DNA packaging complex	cellular component	38.2883	1.20308e-14	38.6667	GO:0044815	9	Protein-DNA complex, nuclear nucleosome, dna packaging
regulation of immune system process	biological process	37.2049	3.34562e-14	10.9635	GO:0002682	1	Innate immune system, stress response, positive regulation, organic substance, bacterial		FCGR3A										ACE	CD36	VNN1		CXCL11		IFNG						CXCL10			GBP5	CXCL9
regulation of biological quality	biological process	36.81	4.68994e-14	8.88019	GO:0065008							PCK1	SOAT2	LRAT		APOC3		APOB	ACE	CD36		LPL	CXCL11		IFNG	LCN2				TFF1	CXCL10		S100A9		CXCL9
small molecule metabolic process	biological process	36.2571	7.72338e-14	9.59133	GO:0044281	2	Intrinsic component plasma membrane, single-organism process, oxoacid metabolic, acid, integral				UPB1	PCK1	SOAT2	LRAT		APOC3	UGT1A4	APOB		CD36	VNN1	LPL		SLC6A14
nucleosome	cellular component	36.1069	8.52632e-14	39.1304	GO:0000786	9	Protein-DNA complex, nuclear nucleosome, dna packaging
response to other organism	biological process	35.8342	1.0666e-13	15.6627	GO:0051707	6	Defense response virus, external biotic stimulus, organism, multi-organism process											APOB		CD36					IFNG	LCN2					CXCL10		S100A9		CXCL9
positive regulation of immune system process	biological process	35.0372	2.25905e-13	12.6984	GO:0002684	1	Innate immune system, stress response, positive regulation, organic substance, bacterial		FCGR3A											CD36	VNN1		CXCL11		IFNG						CXCL10			GBP5	CXCL9
taxis	biological process	34.0811	5.38729e-13	18.8552	GO:0042330	3	Neutrophil migration, leukocyte chemotaxis, granulocyte, taxis, cell motility, locomotion																CXCL11		IFNG						CXCL10		S100A9		CXCL9
chemotaxis	biological process	34.0811	5.38729e-13	18.8552	GO:0006935	3	Neutrophil migration, leukocyte chemotaxis, granulocyte, taxis, cell motility, locomotion																CXCL11		IFNG						CXCL10		S100A9		CXCL9
immune effector process	biological process	32.5904	2.29623e-12	15.7658	GO:0002252				FCGR3A										ACE						IFNG						CXCL10				CXCL9
membrane-bounded vesicle	cellular component	32.273	3.03284e-12	8.72966	GO:0031988	7	Extracellular region part, membrane-bounded organelle, vesicle, exosome		FCGR3A		UPB1	PCK1				APOC3		APOB	ACE	CD36	VNN1	LPL		SLC6A14		LCN2							S100A9
single-organism metabolic process	biological process	31.9401	4.07405e-12	8.01105	GO:0044710	2	Intrinsic component plasma membrane, single-organism process, oxoacid metabolic, acid, integral				UPB1	PCK1	SOAT2	LRAT	ASAH2	APOC3	UGT1A4	APOB	ACE	CD36	VNN1	LPL		SLC6A14			MMP3	MMP12
response to chemical	biological process	31.8562	4.27226e-12	9.40208	GO:0042221	1	Innate immune system, stress response, positive regulation, organic substance, bacterial					PCK1				APOC3		APOB		CD36		LPL	CXCL11	SLC6A14	IFNG	LCN2	MMP3	MMP12	UBD	TFF1	CXCL10			GBP5	CXCL9
vesicle	cellular component	31.5333	5.69745e-12	8.60828	GO:0031982	7	Extracellular region part, membrane-bounded organelle, vesicle, exosome		FCGR3A		UPB1	PCK1				APOC3		APOB	ACE	CD36	VNN1	LPL		SLC6A14		LCN2							S100A9	GBP5
response to organic substance	biological process	30.1101	2.2857e-11	9.81562	GO:0010033	1	Innate immune system, stress response, positive regulation, organic substance, bacterial					PCK1				APOC3		APOB		CD36		LPL	CXCL11		IFNG	LCN2	MMP3	MMP12	UBD	TFF1	CXCL10			GBP5	CXCL9
cytokine-mediated signaling pathway	biological process	29.4352	4.34424e-11	14.0511	GO:0019221																		CXCL11		IFNG						CXCL10				CXCL9	IFI27
plasma membrane part	cellular component	29.3851	4.42472e-11	9.06902	GO:0044459	2	Intrinsic component plasma membrane, single-organism process, oxoacid metabolic, acid, integral		FCGR3A										ACE	CD36				SLC6A14	IFNG						CXCL10				CXCL9
response to virus	biological process	29.3223	4.56864e-11	19.1057	GO:0009615	6	Defense response virus, external biotic stimulus, organism, multi-organism process											APOB							IFNG	LCN2					CXCL10				CXCL9
apical plasma membrane	cellular component	28.8722	6.95488e-11	17.8322	GO:0016324															CD36
defense response to other organism	biological process	27.6746	2.23776e-10	15.7754	GO:0098542	6	Defense response virus, external biotic stimulus, organism, multi-organism process													CD36					IFNG						CXCL10		S100A9		CXCL9
inflammatory response	biological process	27.4913	2.61317e-10	14.8402	GO:0006954					TNFRSF9						APOC3					VNN1		CXCL11								CXCL10		S100A9	GBP5	CXCL9
protein-DNA complex	cellular component	27.2324	3.29407e-10	25.8621	GO:0032993	9	Protein-DNA complex, nuclear nucleosome, dna packaging
carboxylic acid metabolic process	biological process	26.6392	5.80448e-10	11.3542	GO:0019752	2	Intrinsic component plasma membrane, single-organism process, oxoacid metabolic, acid, integral				UPB1	PCK1		LRAT			UGT1A4				VNN1	LPL		SLC6A14
single-organism catabolic process	biological process	26.5434	6.22402e-10	11.3804	GO:0044712	19	Single-organism catabolic process				UPB1					APOC3	UGT1A4	APOB	ACE			LPL					MMP3	MMP12
extracellular space	cellular component	26.3863	7.10078e-10	10.4928	GO:0005615					TNFRSF9						APOC3		APOB	ACE	CD36		LPL	CXCL11		IFNG	LCN2	MMP3			TFF1	CXCL10		S100A9		CXCL9
active transmembrane transporter activity	molecular function	25.3581	1.93706e-09	15.7434	GO:0022804	12	Secondary active transmembrane transporter, symporter activity																	SLC6A14
membrane part	cellular component	25.2942	2.01568e-09	7.24854	GO:0044425	2	Intrinsic component plasma membrane, single-organism process, oxoacid metabolic, acid, integral		FCGR3A				SOAT2	LRAT	ASAH2		UGT1A4	APOB	ACE	CD36	VNN1	LPL		SLC6A14	IFNG						CXCL10				CXCL9	IFI27
type I interferon signaling pathway	biological process	25.2141	2.13302e-09	32.3529	GO:0060337																															IFI27
membrane	cellular component	24.815	3.10685e-09	7.12811	GO:0016020	2	Intrinsic component plasma membrane, single-organism process, oxoacid metabolic, acid, integral		FCGR3A				SOAT2	LRAT	ASAH2		UGT1A4	APOB	ACE	CD36	VNN1	LPL		SLC6A14									S100A9	GBP5		IFI27
cell chemotaxis	biological process	24.741	3.27131e-09	20.8333	GO:0060326	3	Neutrophil migration, leukocyte chemotaxis, granulocyte, taxis, cell motility, locomotion																CXCL11		IFNG						CXCL10		S100A9		CXCL9
monocarboxylic acid metabolic process	biological process	24.4723	4.18663e-09	13.3588	GO:0032787	2	Intrinsic component plasma membrane, single-organism process, oxoacid metabolic, acid, integral					PCK1		LRAT			UGT1A4				VNN1	LPL
plasma membrane	cellular component	24.4047	4.38397e-09	7.96915	GO:0005886	2	Intrinsic component plasma membrane, single-organism process, oxoacid metabolic, acid, integral		FCGR3A	TNFRSF9					ASAH2			APOB	ACE	CD36	VNN1	LPL		SLC6A14									S100A9
drug metabolic process	biological process	24.3768	4.41428e-09	41.4634	GO:0017144	2	Intrinsic component plasma membrane, single-organism process, oxoacid metabolic, acid, integral					PCK1					UGT1A4
regulation of response to external stimulus	biological process	24.2685	4.81868e-09	11.3122	GO:0032101	5	Positive regulation mediated immunity, response wounding, effector, external stimulus, inflammatory													CD36			CXCL11								CXCL10		S100A9	GBP5	CXCL9
positive regulation of biological process	biological process	23.4773	1.03447e-08	7.45387	GO:0048518	1	Innate immune system, stress response, positive regulation, organic substance, bacterial	PIWIL2	FCGR3A			PCK1		LRAT		APOC3		APOB	ACE	CD36	VNN1	LPL	CXCL11		IFNG	LCN2	MMP3	MMP12	UBD		CXCL10		S100A9	GBP5	CXCL9	IFI27
response to cytokine	biological process	23.4645	1.03447e-08	15	GO:0034097	18	Cellular response cytokine stimulus											APOB							IFNG	LCN2			UBD					GBP5
flavonoid metabolic process	biological process	23.4294	1.05089e-08	50	GO:0009812	4	Flavonoid biosynthetic process, xenobiotic glucuronidation, retinoid binding, glucuronate metabolic, uronic										UGT1A4
intrinsic component of membrane	cellular component	23.094	1.44194e-08	7.43817	GO:0031224	2	Intrinsic component plasma membrane, single-organism process, oxoacid metabolic, acid, integral		FCGR3A				SOAT2	LRAT	ASAH2		UGT1A4		ACE	CD36	VNN1	LPL		SLC6A14												IFI27
organic acid metabolic process	biological process	22.9	1.71812e-08	10.4736	GO:0006082	2	Intrinsic component plasma membrane, single-organism process, oxoacid metabolic, acid, integral				UPB1	PCK1		LRAT			UGT1A4				VNN1	LPL		SLC6A14
multi-organism process	biological process	22.8205	1.79387e-08	9.94021	GO:0051704	6	Defense response virus, external biotic stimulus, organism, multi-organism process											APOB		CD36					IFNG	LCN2					CXCL10		S100A9		CXCL9
leukocyte migration	biological process	22.8249	1.79387e-08	16.9291	GO:0050900	3	Neutrophil migration, leukocyte chemotaxis, granulocyte, taxis, cell motility, locomotion											APOB					CXCL11		IFNG						CXCL10		S100A9
regulation of defense response	biological process	22.3516	2.76374e-08	11.4068	GO:0031347	5	Positive regulation mediated immunity, response wounding, effector, external stimulus, inflammatory													CD36					IFNG								S100A9	GBP5
regulation of immune effector process	biological process	22.339	2.76374e-08	14.0097	GO:0002697	5	Positive regulation mediated immunity, response wounding, effector, external stimulus, inflammatory													CD36					IFNG
response to molecule of bacterial origin	biological process	22.3361	2.76374e-08	15.5844	GO:0002237	1	Innate immune system, stress response, positive regulation, organic substance, bacterial											APOB		CD36			CXCL11		IFNG	LCN2					CXCL10				CXCL9
regulation of immune response	biological process	22.2957	2.82982e-08	10.6855	GO:0050776	1	Innate immune system, stress response, positive regulation, organic substance, bacterial		FCGR3A											CD36					IFNG									GBP5
adaptive immune response	biological process	21.9498	3.93368e-08	18.5567	GO:0002250																				IFNG
nuclear nucleosome	cellular component	21.8463	4.29241e-08	50	GO:0000788	9	Protein-DNA complex, nuclear nucleosome, dna packaging
positive regulation of response to stimulus	biological process	21.7597	4.60634e-08	8.95372	GO:0048584	1	Innate immune system, stress response, positive regulation, organic substance, bacterial		FCGR3A											CD36			CXCL11		IFNG		MMP3		UBD		CXCL10		S100A9	GBP5	CXCL9
response to lipopolysaccharide	biological process	21.713	4.75094e-08	15.6997	GO:0032496	1	Innate immune system, stress response, positive regulation, organic substance, bacterial			TNFRSF9								APOB		CD36			CXCL11		IFNG	LCN2					CXCL10				CXCL9
oxoacid metabolic process	biological process	21.616	5.15442e-08	10.3512	GO:0043436	2	Intrinsic component plasma membrane, single-organism process, oxoacid metabolic, acid, integral				UPB1	PCK1		LRAT			UGT1A4				VNN1	LPL		SLC6A14
regulation of inflammatory response	biological process	21.4838	5.7938e-08	15.5932	GO:0050727	5	Positive regulation mediated immunity, response wounding, effector, external stimulus, inflammatory																										S100A9	GBP5
anion transport	biological process	21.3647	6.42947e-08	13.0081	GO:0006820	13	Ion transport, organic anion									APOC3			ACE	CD36				SLC6A14
organic anion transport	biological process	21.3195	6.62746e-08	14.1732	GO:0015711	13	Ion transport, organic anion									APOC3			ACE	CD36				SLC6A14
locomotion	biological process	21.2111	7.27919e-08	10.521	GO:0040011	3	Neutrophil migration, leukocyte chemotaxis, granulocyte, taxis, cell motility, locomotion											APOB					CXCL11		IFNG			MMP12			CXCL10		S100A9		CXCL9
external side of plasma membrane	cellular component	20.9929	8.9252e-08	17.619	GO:0009897				FCGR3A	TNFRSF9									ACE	CD36					IFNG						CXCL10				CXCL9
defense response to virus	biological process	20.6869	1.19494e-07	19.7452	GO:0051607	6	Defense response virus, external biotic stimulus, organism, multi-organism process																		IFNG						CXCL10				CXCL9
secondary active transmembrane transporter activity	molecular function	20.6655	1.20381e-07	17.1171	GO:0015291	12	Secondary active transmembrane transporter, symporter activity																	SLC6A14
interferon-gamma-mediated signaling pathway	biological process	20.5744	1.30054e-07	27.2727	GO:0060333																				IFNG
positive regulation of response to external stimulus	biological process	20.5512	1.31307e-07	15.3584	GO:0032103	5	Positive regulation mediated immunity, response wounding, effector, external stimulus, inflammatory																CXCL11								CXCL10		S100A9	GBP5	CXCL9
regulation of leukocyte proliferation	biological process	20.511	1.34879e-07	17.6471	GO:0070663	8	Lymphocyte proliferation, leukocyte activation, regulation mononuclear cell																		IFNG
nuclear chromosome part	cellular component	20.2143	1.79071e-07	13.0435	GO:0044454	14	Nuclear chromosome part, chromosomal
regulation of cytokine production	biological process	20.1846	1.8207e-07	12.1317	GO:0001817	16	Positive regulation cytokine production													CD36					IFNG									GBP5
regulation of mononuclear cell proliferation	biological process	20.1687	1.82627e-07	17.7665	GO:0032944	8	Lymphocyte proliferation, leukocyte activation, regulation mononuclear cell																		IFNG
cellular response to cytokine stimulus	biological process	20.1445	1.84737e-07	16.8142	GO:0071345	18	Cellular response cytokine stimulus											APOB							IFNG	LCN2								GBP5
cell proliferation	biological process	20.0914	1.9236e-07	11.5556	GO:0008283														ACE
regulation of cell proliferation	biological process	20.0603	1.95988e-07	9.32203	GO:0042127					TNFRSF9									ACE				CXCL11		IFNG			MMP12		TFF1	CXCL10				CXCL9
hormone metabolic process	biological process	20.0427	1.97051e-07	19.2547	GO:0042445									LRAT					ACE
intrinsic component of plasma membrane	cellular component	19.9848	2.03808e-07	9.58702	GO:0031226	2	Intrinsic component plasma membrane, single-organism process, oxoacid metabolic, acid, integral													CD36				SLC6A14
isoprenoid binding	molecular function	19.9926	2.03808e-07	37.5	GO:0019840	4	Flavonoid biosynthetic process, xenobiotic glucuronidation, retinoid binding, glucuronate metabolic, uronic							LRAT			UGT1A4
chromosomal part	cellular component	19.851	2.30261e-07	11.1554	GO:0044427	14	Nuclear chromosome part, chromosomal	PIWIL2
humoral immune response	biological process	19.4294	3.46916e-07	19.7279	GO:0006959																				IFNG
response to lipid	biological process	19.4058	3.51117e-07	10.9023	GO:0033993	1	Innate immune system, stress response, positive regulation, organic substance, bacterial									APOC3		APOB		CD36			CXCL11		IFNG	LCN2					CXCL10				CXCL9
integral component of membrane	cellular component	19.3815	3.5567e-07	7.29913	GO:0016021	2	Intrinsic component plasma membrane, single-organism process, oxoacid metabolic, acid, integral		FCGR3A				SOAT2	LRAT	ASAH2		UGT1A4		ACE	CD36	VNN1			SLC6A14												IFI27
regulation of chemotaxis	biological process	19.3483	3.63555e-07	17.9348	GO:0050920	11	Chemokine activity, regulation leukocyte chemotaxis																CXCL11								CXCL10				CXCL9
flavonoid glucuronidation	biological process	19.3138	3.7213e-07	52.381	GO:0052696	4	Flavonoid biosynthetic process, xenobiotic glucuronidation, retinoid binding, glucuronate metabolic, uronic										UGT1A4
regulation of response to stimulus	biological process	19.1456	4.35226e-07	7.75532	GO:0048583	1	Innate immune system, stress response, positive regulation, organic substance, bacterial		FCGR3A							APOC3				CD36	VNN1		CXCL11		IFNG		MMP3		UBD		CXCL10		S100A9	GBP5	CXCL9
regulation of lymphocyte proliferation	biological process	19.1352	4.35226e-07	17.4359	GO:0050670	8	Lymphocyte proliferation, leukocyte activation, regulation mononuclear cell																		IFNG
integral component of plasma membrane	cellular component	19.0536	4.67134e-07	9.58269	GO:0005887	2	Intrinsic component plasma membrane, single-organism process, oxoacid metabolic, acid, integral			TNFRSF9										CD36				SLC6A14
positive regulation of immune effector process	biological process	18.7954	5.98316e-07	18.75	GO:0002699	5	Positive regulation mediated immunity, response wounding, effector, external stimulus, inflammatory													CD36					IFNG
regulation of locomotion	biological process	18.7002	6.45738e-07	10.9354	GO:0040012	10	Cellular component movement, locomotion regulation, cell motility, migration												ACE				CXCL11		IFNG		MMP3				CXCL10				CXCL9
regulation of cell migration	biological process	18.6981	6.45738e-07	11.3809	GO:0030334	10	Cellular component movement, locomotion regulation, cell motility, migration												ACE				CXCL11		IFNG		MMP3				CXCL10				CXCL9
lipid metabolic process	biological process	18.5788	7.20042e-07	9.76027	GO:0006629								SOAT2	LRAT	ASAH2	APOC3		APOB		CD36		LPL
xenobiotic metabolic process	biological process	18.5172	7.57973e-07	17.3684	GO:0006805												UGT1A4
symporter activity	molecular function	18.5028	7.61197e-07	20	GO:0015293	12	Secondary active transmembrane transporter, symporter activity																	SLC6A14
retinoid binding	molecular function	18.4821	7.69362e-07	36.8421	GO:0005501	4	Flavonoid biosynthetic process, xenobiotic glucuronidation, retinoid binding, glucuronate metabolic, uronic							LRAT			UGT1A4
leukocyte chemotaxis	biological process	18.2857	9.27077e-07	21.0084	GO:0030595	3	Neutrophil migration, leukocyte chemotaxis, granulocyte, taxis, cell motility, locomotion																CXCL11		IFNG						CXCL10		S100A9
cell migration	biological process	18.1778	1.02153e-06	10.8609	GO:0016477	3	Neutrophil migration, leukocyte chemotaxis, granulocyte, taxis, cell motility, locomotion											APOB					CXCL11		IFNG			MMP12			CXCL10		S100A9		CXCL9
regulation of leukocyte mediated immunity	biological process	18.1691	1.02153e-06	18.7097	GO:0002703	5	Positive regulation mediated immunity, response wounding, effector, external stimulus, inflammatory																		IFNG
granulocyte chemotaxis	biological process	17.9133	1.30655e-06	26.0274	GO:0071621	3	Neutrophil migration, leukocyte chemotaxis, granulocyte, taxis, cell motility, locomotion																		IFNG								S100A9
regulation of cell motility	biological process	17.8647	1.35854e-06	11.0473	GO:2000145	10	Cellular component movement, locomotion regulation, cell motility, migration												ACE				CXCL11		IFNG		MMP3				CXCL10				CXCL9
neutrophil chemotaxis	biological process	17.8462	1.37089e-06	27.2727	GO:0030593	3	Neutrophil migration, leukocyte chemotaxis, granulocyte, taxis, cell motility, locomotion																		IFNG								S100A9
regulation of leukocyte activation	biological process	17.8341	1.37455e-06	12.6411	GO:0002694	8	Lymphocyte proliferation, leukocyte activation, regulation mononuclear cell														VNN1				IFNG
flavonoid biosynthetic process	biological process	17.7235	1.52106e-06	52.6316	GO:0009813	4	Flavonoid biosynthetic process, xenobiotic glucuronidation, retinoid binding, glucuronate metabolic, uronic										UGT1A4
positive regulation of inflammatory response	biological process	17.6581	1.60911e-06	21.0526	GO:0050729	5	Positive regulation mediated immunity, response wounding, effector, external stimulus, inflammatory																										S100A9	GBP5
response to interferon-gamma	biological process	17.1999	2.52118e-06	25	GO:0034341																								UBD					GBP5
negative regulation of viral genome replication	biological process	17.1213	2.67071e-06	31.25	GO:0045071	15	Negative regulation viral process, genome replication
uronic acid metabolic process	biological process	17.1153	2.67071e-06	40	GO:0006063	4	Flavonoid biosynthetic process, xenobiotic glucuronidation, retinoid binding, glucuronate metabolic, uronic										UGT1A4
glucuronate metabolic process	biological process	17.1153	2.67071e-06	40	GO:0019585	4	Flavonoid biosynthetic process, xenobiotic glucuronidation, retinoid binding, glucuronate metabolic, uronic										UGT1A4
regulation of lymphocyte activation	biological process	17.1007	2.68622e-06	13.0548	GO:0051249	8	Lymphocyte proliferation, leukocyte activation, regulation mononuclear cell														VNN1				IFNG
neutrophil migration	biological process	17.0863	2.70149e-06	26.087	GO:1990266	3	Neutrophil migration, leukocyte chemotaxis, granulocyte, taxis, cell motility, locomotion																		IFNG								S100A9
regulation of cell activation	biological process	17.0236	2.85171e-06	12.1593	GO:0050865	8	Lymphocyte proliferation, leukocyte activation, regulation mononuclear cell														VNN1				IFNG
cellular glucuronidation	biological process	16.9888	2.92729e-06	44	GO:0052695	4	Flavonoid biosynthetic process, xenobiotic glucuronidation, retinoid binding, glucuronate metabolic, uronic										UGT1A4
granulocyte migration	biological process	16.9709	2.95509e-06	24.6753	GO:0097530	3	Neutrophil migration, leukocyte chemotaxis, granulocyte, taxis, cell motility, locomotion																		IFNG								S100A9
cellular response to organic substance	biological process	16.8751	3.19777e-06	9.8249	GO:0071310	1	Innate immune system, stress response, positive regulation, organic substance, bacterial									APOC3		APOB		CD36					IFNG	LCN2	MMP3				CXCL10			GBP5
oxidation-reduction process	biological process	16.8826	3.19777e-06	9.89011	GO:0055114
chemokine activity	molecular function	16.8097	3.38587e-06	30.6122	GO:0008009	11	Chemokine activity, regulation leukocyte chemotaxis																CXCL11								CXCL10				CXCL9
homeostatic process	biological process	16.7541	3.5502e-06	9.36749	GO:0042592							PCK1	SOAT2			APOC3		APOB		CD36		LPL				LCN2				TFF1
regulation of cellular component movement	biological process	16.7446	3.55488e-06	10.6101	GO:0051270	10	Cellular component movement, locomotion regulation, cell motility, migration												ACE				CXCL11		IFNG		MMP3				CXCL10				CXCL9
cell surface receptor signaling pathway	biological process	16.6719	3.79189e-06	8.26011	GO:0007166				FCGR3A											CD36			CXCL11		IFNG	LCN2					CXCL10				CXCL9	IFI27
regulation of response to wounding	biological process	16.6075	4.01187e-06	12.6214	GO:1903034	5	Positive regulation mediated immunity, response wounding, effector, external stimulus, inflammatory													CD36													S100A9	GBP5
xenobiotic glucuronidation	biological process	16.587	4.06245e-06	77.7778	GO:0052697	4	Flavonoid biosynthetic process, xenobiotic glucuronidation, retinoid binding, glucuronate metabolic, uronic										UGT1A4
cell motility	biological process	16.5144	4.33413e-06	10.2871	GO:0048870	3	Neutrophil migration, leukocyte chemotaxis, granulocyte, taxis, cell motility, locomotion											APOB					CXCL11		IFNG			MMP12			CXCL10		S100A9		CXCL9
anion binding	molecular function	16.5053	4.33934e-06	8.02119	GO:0043168							PCK1	SOAT2	LRAT		APOC3	UGT1A4	APOB	ACE		VNN1	LPL	CXCL11								CXCL10		S100A9	GBP5
innate immune response	biological process	16.4308	4.63886e-06	10.1482	GO:0045087	1	Innate immune system, stress response, positive regulation, organic substance, bacterial		FCGR3A											CD36	VNN1					LCN2							S100A9
leukocyte activation	biological process	16.4009	4.70674e-06	12.6551	GO:0045321																				IFNG				UBD
terpenoid metabolic process	biological process	16.4025	4.70674e-06	21.1538	GO:0006721	17	Terpenoid metabolic process, isoprenoid							LRAT		APOC3		APOB				LPL
positive regulation of cellular process	biological process	16.3551	4.8898e-06	7.28632	GO:0048522	1	Innate immune system, stress response, positive regulation, organic substance, bacterial	PIWIL2				PCK1				APOC3		APOB	ACE	CD36	VNN1	LPL	CXCL11		IFNG	LCN2	MMP3	MMP12	UBD		CXCL10		S100A9	GBP5	CXCL9	IFI27
regulation of cell adhesion	biological process	16.2034	5.64825e-06	11.0063	GO:0030155															CD36	VNN1				IFNG
regulation of leukocyte chemotaxis	biological process	16.145	5.94338e-06	21.6495	GO:0002688	11	Chemokine activity, regulation leukocyte chemotaxis																CXCL11								CXCL10				CXCL9
isoprenoid metabolic process	biological process	16.1222	6.03512e-06	19.5122	GO:0006720	17	Terpenoid metabolic process, isoprenoid							LRAT		APOC3		APOB				LPL
negative regulation of viral process	biological process	16.1	6.12498e-06	22.4719	GO:0048525	15	Negative regulation viral process, genome replication
positive regulation of cytokine production	biological process	16.0703	6.26372e-06	12.7604	GO:0001819	16	Positive regulation cytokine production													CD36					IFNG									GBP5
extracellular region	cellular component	16.0031	6.65098e-06	9.00774	GO:0005576											APOC3		APOB	ACE			LPL	CXCL11		IFNG	LCN2	MMP3	MMP12			CXCL10		S100A9		CXCL9
catabolic process	biological process	15.9769	6.77834e-06	8.66511	GO:0009056	19	Single-organism catabolic process				UPB1					APOC3	UGT1A4	APOB	ACE			LPL					MMP3	MMP12	UBD
receptor binding	molecular function	15.9061	7.22318e-06	8.93588	GO:0005102											APOC3		APOB	ACE			LPL	CXCL11		IFNG					TFF1	CXCL10		S100A9		CXCL9
ion transport	biological process	15.822	7.8016e-06	9.25181	GO:0006811	13	Ion transport, organic anion									APOC3			ACE	CD36				SLC6A14		LCN2
positive regulation of immune response	biological process	15.7961	7.95003e-06	11.2069	GO:0050778	1	Innate immune system, stress response, positive regulation, organic substance, bacterial		FCGR3A											CD36					IFNG									GBP5
side of membrane	cellular component	15.5381	1.02176e-05	14.2322	GO:0098552
cellular defense response	biological process	15.4303	1.13021e-05	26.2295	GO:0006968
retinoic acid binding	molecular function	15.4171	1.13731e-05	43.4783	GO:0001972
carboxylic acid transport	biological process	15.2641	1.31626e-05	14.2857	GO:0046942
protein dimerization activity	molecular function	15.2336	1.34777e-05	9.36396	GO:0046983
positive regulation of mononuclear cell proliferation	biological process	15.1878	1.40141e-05	18.6047	GO:0032946
retinoid metabolic process	biological process	15.0844	1.53339e-05	22.093	GO:0001523
negative regulation of viral life cycle	biological process	15.0844	1.53339e-05	22.093	GO:1903901
organic acid transport	biological process	15.0679	1.54849e-05	14.1762	GO:0015849
carboxylic acid transmembrane transporter activity	molecular function	15.0384	1.58443e-05	18.4615	GO:0046943
mitotic cell cycle process	biological process	14.9289	1.75615e-05	10.3878	GO:1903047
plasma membrane region	cellular component	14.8329	1.90825e-05	9.72222	GO:0098590
nitrogen compound transport	biological process	14.8366	1.90825e-05	11.4919	GO:0071705
cellular lipid metabolic process	biological process	14.7624	2.03444e-05	9.74026	GO:0044255
regulation of fatty acid metabolic process	biological process	14.7033	2.14459e-05	21.5909	GO:0019217
chemokine-mediated signaling pathway	biological process	14.6549	2.23668e-05	23.6111	GO:0070098
positive regulation of leukocyte proliferation	biological process	14.6003	2.3326e-05	18.0451	GO:0070665
organic acid transmembrane transporter activity	molecular function	14.6003	2.3326e-05	18.0451	GO:0005342
oxidoreductase activity	molecular function	14.4961	2.57282e-05	10.3208	GO:0016491
cellular response to molecule of bacterial origin	biological process	14.4123	2.78048e-05	18.4	GO:0071219
small molecule biosynthetic process	biological process	14.372	2.86687e-05	11.7647	GO:0044283
mitotic cell cycle	biological process	14.3694	2.86687e-05	11.9617	GO:0000278
negative regulation of multi-organism process	biological process	14.3403	2.93373e-05	16.8831	GO:0043901
lymphocyte migration	biological process	14.2836	3.08607e-05	27.451	GO:0072676
response to drug	biological process	14.2288	3.24029e-05	12.0098	GO:0042493
cellular response to chemical stimulus	biological process	14.1677	3.40536e-05	8.93683	GO:0070887
transmembrane transporter activity	molecular function	14.1672	3.40536e-05	9.54357	GO:0022857
positive regulation of lymphocyte proliferation	biological process	14.1201	3.54359e-05	18.1102	GO:0050671
chemokine receptor binding	molecular function	14.1157	3.54359e-05	25.4237	GO:0042379
positive regulation of cell proliferation	biological process	14.0888	3.5981e-05	9.83412	GO:0008284
myeloid leukocyte migration	biological process	14.0942	3.5981e-05	20	GO:0097529
regulation of glucuronosyltransferase activity	biological process	13.9666	3.99646e-05	75	GO:1904223
negative regulation of glucuronosyltransferase activity	biological process	13.9666	3.99646e-05	75	GO:1904224
negative regulation of cellular glucuronidation	biological process	13.9666	3.99646e-05	75	GO:2001030
cellular process	biological process	13.9543	4.02291e-05	6.22032	GO:0009987
organic anion transmembrane transporter activity	molecular function	13.828	4.51817e-05	16.0714	GO:0008514
positive regulation of lipid biosynthetic process	biological process	13.827	4.51817e-05	23.5294	GO:0046889
diterpenoid metabolic process	biological process	13.8032	4.60131e-05	20.4301	GO:0016101
membrane region	cellular component	13.774	4.71144e-05	9.15556	GO:0098589
response to oxygen-containing compound	biological process	13.7309	4.89215e-05	8.8993	GO:1901700
cytokine activity	molecular function	13.7022	5.00682e-05	14.4796	GO:0005125
transmembrane transport	biological process	13.6136	5.44108e-05	9.05209	GO:0055085
protein binding	molecular function	13.4625	6.26031e-05	6.39612	GO:0005515
positive regulation of response to wounding	biological process	13.4646	6.26031e-05	16.1491	GO:1903036
regulation of angiogenesis	biological process	13.4316	6.42261e-05	14.554	GO:0045765
regulation of response to stress	biological process	13.4196	6.46556e-05	8.63856	GO:0080134
glucuronosyltransferase activity	molecular function	13.3022	7.23226e-05	32.3529	GO:0015020
catalytic activity	molecular function	13.1943	7.95568e-05	6.92417	GO:0003824
regulation of localization	biological process	13.1911	7.95568e-05	7.85625	GO:0032879
steroid metabolic process	biological process	13.1931	7.95568e-05	13.7097	GO:0008202
positive regulation of leukocyte mediated immunity	biological process	13.1713	8.07253e-05	20.4545	GO:0002705
biological regulation	biological process	13.1557	8.15785e-05	6.34107	GO:0065007
transporter activity	molecular function	13.1297	8.32956e-05	8.87097	GO:0005215
regulation of hormone levels	biological process	13.1194	8.37263e-05	11.0442	GO:0010817
vitamin metabolic process	biological process	13.1075	8.43025e-05	15.8537	GO:0006766
lipid binding	molecular function	13.0931	8.50882e-05	10.2761	GO:0008289
positive regulation of cell activation	biological process	13.0169	9.11339e-05	12.8814	GO:0050867
cellular response to lipopolysaccharide	biological process	13.0144	9.11339e-05	18.1034	GO:0071222
response to organic cyclic compound	biological process	12.9838	9.35015e-05	9.75	GO:0014070
regulation of B cell activation	biological process	12.9787	9.35169e-05	18.6916	GO:0050864
solute:sodium symporter activity	molecular function	12.9382	9.68981e-05	26.5306	GO:0015370
regulation of cellular glucuronidation	biological process	12.9177	9.84194e-05	66.6667	GO:2001029
positive regulation of leukocyte chemotaxis	biological process	12.8923	9.94873e-05	20.9877	GO:0002690
condensed chromosome kinetochore	cellular component	12.8923	9.94873e-05	20.9877	GO:0000777
antimicrobial humoral response	biological process	12.9015	9.94873e-05	28.5714	GO:0019730
solute:cation symporter activity	molecular function	12.8304	0.000105337	20	GO:0015294
cell activation	biological process	12.8225	0.00010556	10.356	GO:0001775
regulation of viral genome replication	biological process	12.8187	0.00010556	21.9178	GO:0045069
cellular catabolic process	biological process	12.7742	0.000109844	8.84521	GO:0044248
small molecule catabolic process	biological process	12.7635	0.000109976	12.3123	GO:0044282
organelle fission	biological process	12.7635	0.000109976	12.3123	GO:0048285
regulation of multicellular organismal process	biological process	12.752	0.000110734	7.72532	GO:0051239
positive regulation of multicellular organismal process	biological process	12.7401	0.000111531	8.57344	GO:0051240
positive regulation of leukocyte activation	biological process	12.7325	0.000111862	12.892	GO:0002696
cellular hormone metabolic process	biological process	12.6557	0.000120238	19	GO:0034754
organonitrogen compound metabolic process	biological process	12.6017	0.000125749	8.22857	GO:1901564
protein heterodimerization activity	molecular function	12.6021	0.000125749	11.2613	GO:0046982
chemical homeostasis	biological process	12.5795	0.000127996	9.50174	GO:0048878
movement of cell or subcellular component	biological process	12.5472	0.000131596	8.44327	GO:0006928
protein-lipid complex remodeling	biological process	12.5081	0.000134403	37.5	GO:0034368
plasma lipoprotein particle remodeling	biological process	12.5081	0.000134403	37.5	GO:0034369
macromolecular complex remodeling	biological process	12.5081	0.000134403	37.5	GO:0034367
drug transport	biological process	12.5081	0.000134403	37.5	GO:0015893
regulation of vasculature development	biological process	12.4499	0.000141294	13.6752	GO:1901342
negative regulation of chemotaxis	biological process	12.4493	0.000141294	25.4902	GO:0050922
digestion	biological process	12.4427	0.000141608	21.3333	GO:0007586
positive regulation of leukocyte migration	biological process	12.3889	0.000147495	18.018	GO:0002687
nucleosome assembly	biological process	12.3889	0.000147495	18.018	GO:0006334
kinetochore	cellular component	12.3889	0.000147495	18.018	GO:0000776
establishment of chromosome localization	biological process	12.3804	0.000148105	23.7288	GO:0051303
positive regulation of cell migration	biological process	12.3175	0.000157052	11.6279	GO:0030335
chylomicron	cellular component	12.2831	0.000161852	50	GO:0042627
cellular response to stimulus	biological process	12.2641	0.000164246	7.73639	GO:0051716
cell division	biological process	12.2359	0.000168241	11.8132	GO:0051301
positive regulation of T cell proliferation	biological process	12.1807	0.000176695	19.1489	GO:0042102
regulation of interleukin-1 secretion	biological process	12.1784	0.000176695	32.2581	GO:0050704
cellular response to lipid	biological process	12.1683	0.000177031	12.0235	GO:0071396
chromosome localization	biological process	12.1681	0.000177031	23.3333	GO:0050000
regulation of lipid biosynthetic process	biological process	12.1447	0.000180476	16.6667	GO:0046890
positive regulation of lymphocyte activation	biological process	12.1317	0.000181331	13.0769	GO:0051251
cellular response to biotic stimulus	biological process	12.1328	0.000181331	16.1972	GO:0071216
regulation of behavior	biological process	12.1061	0.000184561	13.253	GO:0050795
regulation of lymphocyte mediated immunity	biological process	12.1058	0.000184561	17.6991	GO:0002706
amino acid transmembrane transporter activity	molecular function	12.0808	0.000188463	20.7792	GO:0015171
antibacterial humoral response	biological process	12.0763	0.000188555	28.9474	GO:0019731
nuclear division	biological process	12.061	0.000190698	12.3779	GO:0000280
regulation of tumor necrosis factor superfamily cytokine production	biological process	12.0521	0.000191626	18.2692	GO:1903555
cellular response to interferon-gamma	biological process	11.9865	0.000203787	24.5283	GO:0071346
organic hydroxy compound metabolic process	biological process	11.9059	0.000219139	10.7505	GO:1901615
regulation of leukocyte migration	biological process	11.9099	0.000219139	15.5844	GO:0002685
leukocyte cell-cell adhesion	biological process	11.848	0.000231283	13.0952	GO:0007159
organic substance catabolic process	biological process	11.8087	0.000235808	8.42618	GO:1901575
negative regulation of immune system process	biological process	11.8124	0.000235808	11.7318	GO:0002683
plasma lipoprotein particle	cellular component	11.7975	0.000235808	28.2051	GO:0034358
lymphocyte chemotaxis	biological process	11.7975	0.000235808	28.2051	GO:0048247
lipoprotein particle	cellular component	11.7975	0.000235808	28.2051	GO:1990777
vitamin transporter activity	molecular function	11.813	0.000235808	40	GO:0051183
very-low-density lipoprotein particle	cellular component	11.813	0.000235808	40	GO:0034361
triglyceride-rich lipoprotein particle	cellular component	11.813	0.000235808	40	GO:0034385
regulation of cytokine secretion	biological process	11.7741	0.000240468	15.8621	GO:0050707
response to interleukin-1	biological process	11.7632	0.000241283	17.9245	GO:0070555
brush border membrane	cellular component	11.7643	0.000241283	24.0741	GO:0031526
organonitrogen compound catabolic process	biological process	11.7387	0.000245409	11.8156	GO:1901565
modified amino acid transport	biological process	11.7406	0.000245409	34.6154	GO:0072337
modified amino acid transmembrane transporter activity	molecular function	11.705	0.000252852	46.6667	GO:0072349
cell cycle process	biological process	11.7008	0.000252978	8.92019	GO:0022402
protein-DNA complex assembly	biological process	11.6477	0.000265772	16.1765	GO:0065004
cofactor binding	molecular function	11.6325	0.000268849	12.782	GO:0048037
positive regulation of cellular component movement	biological process	11.6099	0.000272986	11.2195	GO:0051272
negative regulation of cellular carbohydrate metabolic process	biological process	11.6132	0.000272986	25.5319	GO:0010677
regulation of cell-cell adhesion	biological process	11.5664	0.000284063	11.399	GO:0022407
lipid homeostasis	biological process	11.562	0.000284275	17.094	GO:0055088
positive regulation of cell motility	biological process	11.522	0.000294812	11.2782	GO:2000147
response to nutrient levels	biological process	11.5009	0.000300011	11.3695	GO:0031667
TAP1 binding	molecular function	11.4625	0.000308383	100	GO:0046978
phagolysosome	cellular component	11.4625	0.000308383	100	GO:0032010
MHC class Ib protein binding	molecular function	11.4625	0.000308383	100	GO:0023029
biological_process	biological process	11.4441	0.000312996	5.94673	GO:0008150
coenzyme binding	molecular function	11.4405	0.000313	14.2105	GO:0050662
regulation of T cell proliferation	biological process	11.427	0.000316132	15.5405	GO:0042129
response to extracellular stimulus	biological process	11.4202	0.000317174	11.138	GO:0009991
response to toxic substance	biological process	11.4047	0.000318741	14.7929	GO:0009636
nucleosome organization	biological process	11.4077	0.000318741	15.942	GO:0034728
amino acid transport	biological process	11.4075	0.000318741	16.4063	GO:0006865
response to protozoan	biological process	11.3847	0.000323559	38.0952	GO:0001562
TAP binding	molecular function	11.3827	0.000323559	71.4286	GO:0046977
negative regulation of natural killer cell mediated immunity	biological process	11.3123	0.000342425	54.5455	GO:0002716
negative regulation of natural killer cell mediated cytotoxicity	biological process	11.3123	0.000342425	54.5455	GO:0045953
leukocyte migration involved in inflammatory response	biological process	11.3123	0.000342425	54.5455	GO:0002523
IgG binding	molecular function	11.3123	0.000342425	54.5455	GO:0019864
regulation of multi-organism process	biological process	11.3003	0.000345367	10.6695	GO:0043900
cellular response to interleukin-1	biological process	11.2702	0.000354035	20.5479	GO:0071347
protein-lipid complex	cellular component	11.2687	0.000354035	26.8293	GO:0032994
plasma lipoprotein particle organization	biological process	11.251	0.000359135	29.4118	GO:0071827
sterol homeostasis	biological process	11.1775	0.000382668	21.5385	GO:0055092
monocarboxylic acid binding	molecular function	11.1775	0.000382668	21.5385	GO:0033293
cholesterol homeostasis	biological process	11.1775	0.000382668	21.5385	GO:0042632
lymphocyte activation	biological process	11.1713	0.000383763	11.7825	GO:0046649
anion transmembrane transporter activity	molecular function	11.153	0.000389554	12.5	GO:0008509
regulation of protein secretion	biological process	11.0792	0.000418003	11.0837	GO:0050708
spindle midzone	cellular component	11.0509	0.000425771	32.1429	GO:0051233
regulation of interleukin-1 beta secretion	biological process	11.0509	0.000425771	32.1429	GO:0050706
negative regulation of fatty acid metabolic process	biological process	11.0509	0.000425771	32.1429	GO:0045922
positive regulation of angiogenesis	biological process	11.046	0.000426455	16.5289	GO:0045766
metaphase plate congression	biological process	11.0176	0.000437324	26.1905	GO:0051310
positive chemotaxis	biological process	10.9667	0.000457156	28.5714	GO:0050918
B cell receptor signaling pathway	biological process	10.9667	0.000457156	28.5714	GO:0050853
organic acid biosynthetic process	biological process	10.9464	0.00046356	12.5475	GO:0016053
carboxylic acid biosynthetic process	biological process	10.9464	0.00046356	12.5475	GO:0046394
protein-DNA complex subunit organization	biological process	10.9273	0.000470976	14.7239	GO:0071824
chromatin silencing	biological process	10.8112	0.000527228	20.8955	GO:0006342
positive regulation of chemotaxis	biological process	10.7978	0.000532674	16.2602	GO:0050921
positive regulation of signal transduction	biological process	10.7937	0.000533139	8.25877	GO:0009967
positive regulation of tumor necrosis factor superfamily cytokine production	biological process	10.7344	0.000563932	22.0339	GO:1903557
cellular response to fatty acid	biological process	10.7132	0.000574182	23.5294	GO:0071398
CXCR chemokine receptor binding	molecular function	10.7	0.000579984	41.1765	GO:0045236
regulation of T cell activation	biological process	10.6797	0.00059003	12.069	GO:0050863
regulation of hemopoiesis	biological process	10.6741	0.000591474	11.7834	GO:1903706
immunoglobulin binding	molecular function	10.6076	0.000630197	34.7826	GO:0019865
substrate-specific transmembrane transporter activity	molecular function	10.5749	0.000649127	9.06002	GO:0022891
regulation of reactive oxygen species metabolic process	biological process	10.554	0.000660766	14.7436	GO:2000377
negative regulation of biological process	biological process	10.5116	0.000687249	6.9469	GO:0048519
lipid catabolic process	biological process	10.5042	0.000688514	12.4514	GO:0016042
regulation of leukocyte mediated cytotoxicity	biological process	10.5036	0.000688514	23.0769	GO:0001910
protein-lipid complex subunit organization	biological process	10.4305	0.000738532	27.027	GO:0071825
vitamin transport	biological process	10.426	0.000739567	30	GO:0051180
positive regulation of locomotion	biological process	10.4133	0.000746754	10.7914	GO:0040017
cellular response to tumor necrosis factor	biological process	10.3722	0.000775732	17.5258	GO:0071356
organic acid catabolic process	biological process	10.3438	0.000793274	13.1455	GO:0016054
carboxylic acid catabolic process	biological process	10.3438	0.000793274	13.1455	GO:0046395
regulation of anatomical structure morphogenesis	biological process	10.3146	0.000811844	8.87949	GO:0022603
positive regulation of defense response	biological process	10.3159	0.000811844	10.8374	GO:0031349
L-amino acid transmembrane transporter activity	molecular function	10.2997	0.000821609	22.6415	GO:0015179
antigen processing and presentation of exogenous peptide antigen via MHC class I	biological process	10.2806	0.00083492	18.9873	GO:0042590
positive regulation of steroid metabolic process	biological process	10.2533	0.000850501	33.3333	GO:0045940
mucosal immune response	biological process	10.2533	0.000850501	33.3333	GO:0002385
defense response to protozoan	biological process	10.258	0.000850501	38.8889	GO:0042832
regulation of homotypic cell-cell adhesion	biological process	10.1824	0.000910237	11.6505	GO:0034110
regulation of cell killing	biological process	10.1743	0.000914988	20.9677	GO:0031341
dicarboxylic acid transmembrane transporter activity	molecular function	10.1347	0.000949154	29.0323	GO:0005310
alcohol binding	molecular function	10.1007	0.000972106	17.1717	GO:0043178
regulation of interleukin-12 production	biological process	10.1011	0.000972106	22.2222	GO:0032655
negative regulation of carbohydrate metabolic process	biological process	10.1011	0.000972106	22.2222	GO:0045912
condensed chromosome outer kinetochore	cellular component	10.0992	0.000972106	46.1538	GO:0000940
positive regulation of lipid metabolic process	biological process	10.0896	0.000978627	15.5039	GO:0045834
positive regulation of signaling	biological process	10.0805	0.000984786	8.03289	GO:0023056
organic hydroxy compound transport	biological process	10.0761	0.000986261	14.6667	GO:0015850
oxidoreductase activity, acting on the CH-OH group of donors, NAD or NADP as acceptor	molecular function	10.071	0.000988466	16.5138	GO:0016616
positive regulation of peptidyl-tyrosine phosphorylation	biological process	10.0445	0.00101213	14.2857	GO:0050731
cytokine receptor binding	molecular function	10.037	0.00101681	12	GO:0005126
mitotic nuclear division	biological process	10.0113	0.00104035	12.5	GO:0007067
single-organism localization	biological process	9.97625	0.00107442	7.24404	GO:1902578
negative regulation of locomotion	biological process	9.97231	0.00107561	12.1212	GO:0040013
regulation of leukocyte cell-cell adhesion	biological process	9.96812	0.0010771	11.6667	GO:1903037
regulation of lipid metabolic process	biological process	9.96337	0.00107859	11.8056	GO:0019216
positive regulation of lymphocyte mediated immunity	biological process	9.96113	0.00107859	19.4444	GO:0002708
negative regulation of transport	biological process	9.93139	0.00110807	10.3448	GO:0051051
chemoattractant activity	molecular function	9.91867	0.00111913	32	GO:0042056
G-protein coupled receptor binding	molecular function	9.91163	0.00112196	12.253	GO:0001664
T-helper 17 cell lineage commitment	biological process	9.89962	0.00112196	80	GO:0072540
polysaccharide digestion	biological process	9.89962	0.00112196	80	GO:0044245
negative regulation of macrophage apoptotic process	biological process	9.89962	0.00112196	80	GO:2000110
condensed nuclear chromosome kinetochore	cellular component	9.89962	0.00112196	80	GO:0000778
chromosome passenger complex	cellular component	9.89962	0.00112196	80	GO:0032133
cell cycle	biological process	9.86242	0.00115681	9.56113	GO:0007049
regulation of leukocyte differentiation	biological process	9.85546	0.00115681	12.3967	GO:1902105
positive regulation of cell-cell adhesion	biological process	9.85546	0.00115681	12.3967	GO:0022409
positive regulation of calcium-mediated signaling	biological process	9.85607	0.00115681	28.125	GO:0050850
complement activation, classical pathway	biological process	9.85607	0.00115681	28.125	GO:0006958
monosaccharide transmembrane transporter activity	molecular function	9.84883	0.00115826	36.8421	GO:0015145
innate immune response in mucosa	biological process	9.84883	0.00115826	36.8421	GO:0002227
regulation of tumor necrosis factor production	biological process	9.83751	0.00116831	16.8317	GO:0032680
negative regulation of cell proliferation	biological process	9.75453	0.00126601	9.48012	GO:0008285
cytoplasmic part	cellular component	9.73299	0.00129013	6.47163	GO:0044444
regulation of adaptive immune response	biological process	9.71862	0.00130188	15.5738	GO:0002819
regulation of nitric oxide biosynthetic process	biological process	9.71922	0.00130188	21.4286	GO:0045428
negative regulation of leukocyte activation	biological process	9.70174	0.00132056	14.6853	GO:0002695
response to nutrient	biological process	9.66715	0.00136343	13.369	GO:0007584
chromosome, centromeric region	cellular component	9.65187	0.00138079	20	GO:0000775
positive regulation of vasculature development	biological process	9.64585	0.00138326	15.0376	GO:1904018
dicarboxylic acid transport	biological process	9.64484	0.00138326	18.9189	GO:0006835
response to tumor necrosis factor	biological process	9.60476	0.00142892	15.4472	GO:0034612
negative regulation of lymphocyte activation	biological process	9.60476	0.00142892	15.4472	GO:0051250
organ or tissue specific immune response	biological process	9.60198	0.00142892	30.7692	GO:0002251
high-density lipoprotein particle	cellular component	9.60198	0.00142892	30.7692	GO:0034364
negative regulation of leukocyte mediated cytotoxicity	biological process	9.58902	0.00144011	42.8571	GO:0001911
antigen processing and presentation of endogenous peptide antigen	biological process	9.58902	0.00144011	42.8571	GO:0002483
positive regulation of cell communication	biological process	9.54654	0.00149876	7.9375	GO:0010647
regulation of B cell proliferation	biological process	9.53551	0.00150765	21.0526	GO:0030888
positive regulation of tumor necrosis factor production	biological process	9.53551	0.00150765	21.0526	GO:0032760
antigen processing and presentation of exogenous peptide antigen via MHC class I, TAP-dependent	biological process	9.49138	0.00157166	18.6667	GO:0002479
antigen processing and presentation of peptide antigen via MHC class I	biological process	9.45735	0.00162194	16.3462	GO:0002474
positive regulation of T cell activation	biological process	9.4351	0.00165423	12.9353	GO:0050870
response to alcohol	biological process	9.41593	0.001682	10.8939	GO:0097305
regulation of intracellular signal transduction	biological process	9.3914	0.00171942	7.87402	GO:1902531
blood coagulation	biological process	9.35287	0.00178247	10.1053	GO:0007596
regulation of production of molecular mediator of immune response	biological process	9.33437	0.0018112	16.1905	GO:0002700
fat-soluble vitamin metabolic process	biological process	9.32263	0.00182802	19.403	GO:0006775
cholesterol efflux	biological process	9.30159	0.00186224	29.6296	GO:0033344
coagulation	biological process	9.25078	0.00195443	10.0629	GO:0050817
regulation of innate immune response	biological process	9.19386	0.00206376	10.5	GO:0045088
protein activation cascade	biological process	9.16334	0.0021172	19.1176	GO:0072376
negative regulation of behavior	biological process	9.16334	0.0021172	19.1176	GO:0048521
identical protein binding	molecular function	9.1282	0.00218346	8.25083	GO:0042802
T cell migration	biological process	9.1276	0.00218346	40	GO:0072678
negative regulation of response to external stimulus	biological process	9.11855	0.00219354	11.5942	GO:0032102
retinoic acid metabolic process	biological process	9.11321	0.00219354	33.3333	GO:0042573
negative regulation of nucleoside metabolic process	biological process	9.11321	0.00219354	33.3333	GO:0045978
negative regulation of ATP metabolic process	biological process	9.11321	0.00219354	33.3333	GO:1903579
positive regulation of homotypic cell-cell adhesion	biological process	9.1062	0.00220363	12.6829	GO:0034112
hemostasis	biological process	9.09937	0.00221335	10	GO:0007599
regulation of natural killer cell mediated immunity	biological process	9.08751	0.00223434	25.7143	GO:0002715
negative regulation of cellular process	biological process	9.06722	0.00227465	6.90654	GO:0048523
monosaccharide metabolic process	biological process	9.05423	0.00229886	12.2271	GO:0005996
positive regulation of cell adhesion	biological process	9.04578	0.00230909	10.6101	GO:0045785
sodium:dicarboxylate symporter activity	molecular function	9.0426	0.00230909	50	GO:0017153
hydrogen peroxide biosynthetic process	biological process	9.0426	0.00230909	50	GO:0050665
substrate-specific transporter activity	molecular function	9.03593	0.002319	8.44402	GO:0022892
organic acid:sodium symporter activity	molecular function	9.01607	0.00234874	28.5714	GO:0005343
negative regulation of axon guidance	biological process	9.01607	0.00234874	28.5714	GO:1902668
chemorepellent activity	molecular function	9.01607	0.00234874	28.5714	GO:0045499
regulation of reactive oxygen species biosynthetic process	biological process	9.00746	0.00236348	18.8406	GO:1903426
regulation of cell cycle process	biological process	8.9893	0.00240113	9.65392	GO:0010564
response to metal ion	biological process	8.98394	0.00240836	10.8824	GO:0010038
positive regulation of leukocyte cell-cell adhesion	biological process	8.94596	0.00249572	12.5604	GO:1903039
regulation of proteolysis	biological process	8.92705	0.00253743	9.09091	GO:0030162
regulation of transport	biological process	8.9035	0.00257982	7.72288	GO:0051049
response to transition metal nanoparticle	biological process	8.90551	0.00257982	13.9073	GO:1990267
anchored component of membrane	cellular component	8.90551	0.00257982	13.9073	GO:0031225
regulation of calcium-mediated signaling	biological process	8.89456	0.00259696	21.1538	GO:0050848
regulation of chromosome segregation	biological process	8.85703	0.00267888	16.8539	GO:0051983
regulation of fatty acid biosynthetic process	biological process	8.85131	0.00267888	25	GO:0042304
mitotic metaphase plate congression	biological process	8.85131	0.00267888	25	GO:0007080
response to stilbenoid	biological process	8.84743	0.00267888	66.6667	GO:0035634
protection from natural killer cell mediated cytotoxicity	biological process	8.84743	0.00267888	66.6667	GO:0042270
immunoglobulin complex	cellular component	8.84743	0.00267888	66.6667	GO:0019814
flavone metabolic process	biological process	8.84743	0.00267888	66.6667	GO:0051552
regulation of symbiosis, encompassing mutualism through parasitism	biological process	8.84379	0.00268253	12.2727	GO:0043903
sulfur compound binding	molecular function	8.83026	0.00270676	12.069	GO:1901681
negative regulation of leukocyte mediated immunity	biological process	8.83108	0.00270676	22.7273	GO:0002704
regulation of transferase activity	biological process	8.78934	0.00281345	8.40497	GO:0051338
semaphorin receptor binding	molecular function	8.78047	0.00281944	31.8182	GO:0030215
response to interferon-beta	biological process	8.78047	0.00281944	31.8182	GO:0035456
positive regulation of triglyceride metabolic process	biological process	8.78047	0.00281944	31.8182	GO:0090208
signal transduction	biological process	8.77094	0.00284007	6.76489	GO:0007165
regulation of cellular ketone metabolic process	biological process	8.73914	0.00292527	12.6263	GO:0010565
defense response to bacterium	biological process	8.71072	0.0029745	12.381	GO:0042742
negative regulation of myeloid cell apoptotic process	biological process	8.70695	0.0029745	37.5	GO:0033033
negative regulation of cell killing	biological process	8.70695	0.0029745	37.5	GO:0031342
hexose transmembrane transport	biological process	8.70695	0.0029745	37.5	GO:0035428
glucose transmembrane transporter activity	molecular function	8.70695	0.0029745	37.5	GO:0005355
glucose transmembrane transport	biological process	8.70695	0.0029745	37.5	GO:1904659
antigen processing and presentation of endogenous antigen	biological process	8.70695	0.0029745	37.5	GO:0019883
response to bacterium	biological process	8.68388	0.00303725	11.9658	GO:0009617
fatty acid metabolic process	biological process	8.6753	0.00305672	11.1864	GO:0006631
organic acid transmembrane transport	biological process	8.60106	0.0032535	16.4835	GO:1903825
TAP2 binding	molecular function	8.59555	0.0032535	100	GO:0046979
TAP complex	cellular component	8.59555	0.0032535	100	GO:0042825
response to statin	biological process	8.59555	0.0032535	100	GO:0036273
regulation of renal output by angiotensin	biological process	8.59555	0.0032535	100	GO:0002019
dehydroascorbic acid transporter activity	molecular function	8.59555	0.0032535	100	GO:0033300
dehydroascorbic acid transport	biological process	8.59555	0.0032535	100	GO:0070837
angiotensin catabolic process in blood	biological process	8.59555	0.0032535	100	GO:0002005
regulation of body fluid levels	biological process	8.57923	0.00329996	9.13174	GO:0050878
regulation of acute inflammatory response	biological process	8.55913	0.00335258	18.0556	GO:0002673
positive regulation of adaptive immune response based on somatic recombination of immune receptors built from immunoglobulin superfamily domains	biological process	8.55913	0.00335258	18.0556	GO:0002824
regulation of cellular component organization	biological process	8.53141	0.00343944	7.42081	GO:0051128
regulation of adaptive immune response based on somatic recombination of immune receptors built from immunoglobulin superfamily domains	biological process	8.52215	0.00346408	15.1786	GO:0002822
glycosaminoglycan binding	molecular function	8.5016	0.00352849	12.4378	GO:0005539
antigen binding	molecular function	8.49644	0.00353924	17.0732	GO:0003823
triglyceride homeostasis	biological process	8.48495	0.00355749	26.6667	GO:0070328
L-alpha-amino acid transmembrane transport	biological process	8.48495	0.00355749	26.6667	GO:1902475
acylglycerol homeostasis	biological process	8.48495	0.00355749	26.6667	GO:0055090
positive regulation of interleukin-1 secretion	biological process	8.46777	0.003604	30.4348	GO:0050716
cytolysis	biological process	8.46777	0.003604	30.4348	GO:0019835
cellular homeostasis	biological process	8.45853	0.00362224	9.09091	GO:0019725
regulation of cell cycle phase transition	biological process	8.45893	0.00362224	11.1888	GO:1901987
negative regulation of leukocyte apoptotic process	biological process	8.43839	0.00368058	21.7391	GO:2000107
lipoprotein metabolic process	biological process	8.43839	0.00368058	21.7391	GO:0042157
regulation of protein transport	biological process	8.42601	0.00371867	8.86243	GO:0051223
carbohydrate transporter activity	molecular function	8.40516	0.00378135	23.6842	GO:1901476
carbohydrate transmembrane transporter activity	molecular function	8.40516	0.00378135	23.6842	GO:0015144
negative regulation of cell adhesion	biological process	8.3981	0.00380029	11.9469	GO:0007162
response to fatty acid	biological process	8.36471	0.00391319	16.8675	GO:0070542
leukocyte mediated immunity	biological process	8.36471	0.00391319	16.8675	GO:0002443
regulation of developmental process	biological process	8.35667	0.00393494	7.41594	GO:0050793
regulation of establishment of protein localization	biological process	8.35401	0.00393494	8.68516	GO:0070201
cellular lipid catabolic process	biological process	8.35302	0.00393494	13.3758	GO:0044242
organic substance transport	biological process	8.33373	0.00400341	7.5403	GO:0071702
thyroid hormone metabolic process	biological process	8.32092	0.00400607	35.2941	GO:0042403
response to hydroperoxide	biological process	8.32092	0.00400607	35.2941	GO:0033194
positive regulation of fatty acid biosynthetic process	biological process	8.32092	0.00400607	35.2941	GO:0045723
hexose transmembrane transporter activity	molecular function	8.32092	0.00400607	35.2941	GO:0015149
drug transmembrane transport	biological process	8.32092	0.00400607	35.2941	GO:0006855
amide transmembrane transporter activity	molecular function	8.32092	0.00400607	35.2941	GO:0042887
positive regulation of cell cycle process	biological process	8.2688	0.00421193	11.5079	GO:0090068
cell surface	cellular component	8.26115	0.00423577	9.47955	GO:0009986
regulation of interleukin-1 beta production	biological process	8.25098	0.00427051	21.2766	GO:0032651
regulation of leukocyte apoptotic process	biological process	8.23537	0.00432904	16.6667	GO:2000106
regulation of mitotic cell cycle phase transition	biological process	8.21955	0.00438932	11.3208	GO:1901990
digestive system process	biological process	8.21655	0.00439375	18.4615	GO:0022600
regulation of viral process	biological process	8.21435	0.00439469	12.4352	GO:0050792
spindle microtubule	cellular component	8.20121	0.00442649	19.6429	GO:0005876
regulation of mitotic metaphase/anaphase transition	biological process	8.20121	0.00442649	19.6429	GO:0030071
cluster of actin-based cell projections	cellular component	8.20121	0.00442649	19.6429	GO:0098862
regulation of activated T cell proliferation	biological process	8.19418	0.00444895	23.0769	GO:0046006
endoplasmic reticulum part	cellular component	8.18607	0.00447372	8.17778	GO:0044432
regulation of peptidyl-tyrosine phosphorylation	biological process	8.18469	0.00447372	11.9816	GO:0050730
regulation of protein phosphorylation	biological process	8.15186	0.00461402	7.8853	GO:0001932
regulation of phosphorylation	biological process	8.14528	0.00463537	7.80619	GO:0042325
regulation of signal transduction	biological process	8.12028	0.00473796	7.19697	GO:0009966
positive regulation of protein secretion	biological process	8.11949	0.00473796	12.1359	GO:0050714
icosanoid metabolic process	biological process	8.11427	0.00474431	15.7895	GO:0006690
fatty acid derivative metabolic process	biological process	8.11427	0.00474431	15.7895	GO:1901568
regulation of mitotic nuclear division	biological process	8.06788	0.00495039	13.4228	GO:0007088
positive regulation of behavior	biological process	8.06788	0.00495039	13.4228	GO:0048520
carbohydrate metabolic process	biological process	8.0609	0.00497547	8.49162	GO:0005975
positive regulation of developmental process	biological process	8.05606	0.00498063	8.11044	GO:0051094
sulfur amino acid transmembrane transporter activity	molecular function	8.04647	0.00498063	57.1429	GO:0000099
secondary lysosome	cellular component	8.04647	0.00498063	57.1429	GO:0005767
regulation of intestinal lipid absorption	biological process	8.04647	0.00498063	57.1429	GO:1904729
regulation of intestinal cholesterol absorption	biological process	8.04647	0.00498063	57.1429	GO:0030300
peptide transmembrane transporter activity	molecular function	8.04647	0.00498063	57.1429	GO:1904680
antigen processing and presentation of endogenous peptide antigen via MHC class Ib	biological process	8.04647	0.00498063	57.1429	GO:0002476
regulation of metaphase/anaphase transition of cell cycle	biological process	8.03896	0.00499916	19.2982	GO:1902099
regulation of interleukin-1 production	biological process	8.03896	0.00499916	19.2982	GO:0032652
regulation of secretion	biological process	7.99166	0.00515878	8.89527	GO:0051046
regulation of viral life cycle	biological process	8.0053	0.00515878	12.5	GO:1903900
positive regulation of cytokine secretion	biological process	7.99752	0.00515878	15.625	GO:0050715
positive regulation of adaptive immune response	biological process	8.00289	0.00515878	17.1053	GO:0002821
regulation of cell adhesion mediated by integrin	biological process	7.99063	0.00515878	22.5	GO:0033628
regulation of triglyceride catabolic process	biological process	7.99363	0.00515878	41.6667	GO:0010896
regulation of systemic arterial blood pressure by renin-angiotensin	biological process	7.99363	0.00515878	41.6667	GO:0003081
iron coordination entity transport	biological process	7.99363	0.00515878	41.6667	GO:1901678
angiotensin maturation	biological process	7.99363	0.00515878	41.6667	GO:0002003
oxidoreductase activity, acting on CH-OH group of donors	molecular function	7.96803	0.00526688	14.0625	GO:0016614
epoxygenase P450 pathway	biological process	7.96469	0.00527468	33.3333	GO:0019373
ion transmembrane transporter activity	molecular function	7.94524	0.00536831	8.62069	GO:0015075
negative regulation of cellular component movement	biological process	7.91854	0.00549324	11.4286	GO:0051271
negative regulation of cell activation	biological process	7.91933	0.00549324	12.963	GO:0050866
negative regulation of cellular component organization	biological process	7.91409	0.00550761	9.10569	GO:0051129
regulation of apoptotic process	biological process	7.90317	0.00555548	7.78157	GO:0042981
activation of immune response	biological process	7.90175	0.00555548	9.81735	GO:0002253
anion:cation symporter activity	molecular function	7.89268	0.00559588	20.4082	GO:0015296
regulation of cytokine production involved in immune response	biological process	7.88079	0.0056421	18.9655	GO:0002718
L-amino acid transport	biological process	7.88079	0.0056421	18.9655	GO:0015807
heme binding	molecular function	7.87135	0.00568524	13.9535	GO:0020037
cellular_component	cellular component	7.85551	0.00576551	5.8258	GO:0005575
negative regulation of apoptotic process	biological process	7.84823	0.00579712	8.50816	GO:0043066
regulation of signaling	biological process	7.83762	0.00584836	7.0545	GO:0023051
regulation of interleukin-10 production	biological process	7.7941	0.00608641	21.9512	GO:0032653
regulation of granulocyte chemotaxis	biological process	7.7941	0.00608641	21.9512	GO:0071622
response to endogenous stimulus	biological process	7.78289	0.00613288	8.11542	GO:0009719
positive regulation of intracellular signal transduction	biological process	7.78358	0.00613288	8.27447	GO:1902533
positive regulation of fatty acid metabolic process	biological process	7.77356	0.00616817	24.2424	GO:0045923
negative regulation of B cell activation	biological process	7.77356	0.00616817	24.2424	GO:0050869
regulation of phosphorus metabolic process	biological process	7.76348	0.00621954	7.56788	GO:0051174
regulation of catalytic activity	biological process	7.7336	0.00639672	7.25875	GO:0050790
cellular response to oxygen-containing compound	biological process	7.72015	0.00647183	8.87574	GO:1901701
unsaturated fatty acid metabolic process	biological process	7.71484	0.00649467	14.6789	GO:0033559
regulation of phosphate metabolic process	biological process	7.70649	0.00653753	7.56694	GO:0019220
positive regulation of cell cycle	biological process	7.69135	0.00660208	10.3858	GO:0045787
regulation of lymphocyte differentiation	biological process	7.69254	0.00660208	13.3803	GO:0045619
maintenance of location	biological process	7.69254	0.00660208	13.3803	GO:0051235
single organism cell adhesion	biological process	7.68415	0.00663804	9.64912	GO:0098602
regulation of cell death	biological process	7.6652	0.00675314	7.66284	GO:0010941
positive regulation of production of molecular mediator of immune response	biological process	7.64305	0.00686659	17.3913	GO:0002702
negative regulation of leukocyte proliferation	biological process	7.64305	0.00686659	17.3913	GO:0070664
sugar transmembrane transporter activity	molecular function	7.63108	0.00686659	26.9231	GO:0051119
retinol metabolic process	biological process	7.63108	0.00686659	26.9231	GO:0042572
regulation of systemic arterial blood pressure mediated by a chemical signal	biological process	7.63108	0.00686659	26.9231	GO:0003044
regulation of systemic arterial blood pressure by hormone	biological process	7.63108	0.00686659	26.9231	GO:0001990
negative regulation of axon extension involved in axon guidance	biological process	7.63108	0.00686659	26.9231	GO:0048843
endocrine process	biological process	7.63108	0.00686659	26.9231	GO:0050886
plasma lipoprotein particle clearance	biological process	7.63438	0.00686659	31.5789	GO:0034381
drug transporter activity	molecular function	7.63438	0.00686659	31.5789	GO:0090484
protein homodimerization activity	molecular function	7.6274	0.00688004	8.73786	GO:0042803
positive regulation of reactive oxygen species metabolic process	biological process	7.6225	0.00690189	15.7303	GO:2000379
regulation of cell cycle	biological process	7.6129	0.00693265	8.18713	GO:0051726
regulation of protein processing	biological process	7.61389	0.00693265	16.4557	GO:0070613
negative regulation of lipid metabolic process	biological process	7.61389	0.00693265	16.4557	GO:0045833
regulation of response to cytokine stimulus	biological process	7.60367	0.00698492	13.2867	GO:0060759
carbohydrate transport	biological process	7.58964	0.00707153	14.0496	GO:0008643
regulation of programmed cell death	biological process	7.57354	0.00717398	7.71313	GO:0043067
brush border	cellular component	7.55472	0.0071756	19.6078	GO:0005903
regulation of natural killer cell mediated cytotoxicity	biological process	7.55602	0.0071756	23.5294	GO:0042269
negative regulation of lymphocyte mediated immunity	biological process	7.55602	0.0071756	23.5294	GO:0002707
immunological synapse	cellular component	7.55602	0.0071756	23.5294	GO:0001772
retinol binding	molecular function	7.55609	0.0071756	38.4615	GO:0019841
regulation of T cell tolerance induction	biological process	7.55609	0.0071756	38.4615	GO:0002664
L-glutamate transmembrane transporter activity	molecular function	7.55609	0.0071756	38.4615	GO:0005313
L-glutamate transmembrane transport	biological process	7.55609	0.0071756	38.4615	GO:0089711
chronic inflammatory response	biological process	7.55609	0.0071756	38.4615	GO:0002544
cholesterol transporter activity	molecular function	7.55609	0.0071756	38.4615	GO:0017127
antigen processing and presentation of endogenous peptide antigen via MHC class I	biological process	7.55609	0.0071756	38.4615	GO:0019885
response to hormone	biological process	7.54711	0.00721836	8.74471	GO:0009725
ion homeostasis	biological process	7.52795	0.00734572	9.13884	GO:0050801
regulation of protein modification process	biological process	7.51904	0.00739723	7.49441	GO:0031399
negative regulation of programmed cell death	biological process	7.51762	0.00739723	8.41014	GO:0043069
acylglycerol metabolic process	biological process	7.49677	0.00754057	13.5338	GO:0006639
positive regulation of mitotic cell cycle	biological process	7.49298	0.00754773	13.9344	GO:0045931
vitamin binding	molecular function	7.4892	0.00754773	16.25	GO:0019842
regulation of steroid metabolic process	biological process	7.4892	0.00754773	16.25	GO:0019218
regulation of protein maturation	biological process	7.4892	0.00754773	16.25	GO:1903317
regulation of cell communication	biological process	7.4759	0.00763619	7.00764	GO:0010646
regulation of homeostatic process	biological process	7.45612	0.00777593	9.67742	GO:0032844
response to abiotic stimulus	biological process	7.43064	0.00796098	7.95936	GO:0009628
amino acid transmembrane transport	biological process	7.42931	0.00796098	18.0328	GO:0003333
nuclear chromatin	cellular component	7.40389	0.00806911	11.5741	GO:0000790
neutral lipid metabolic process	biological process	7.40606	0.00806911	13.4328	GO:0006638
thyroid hormone transport	biological process	7.39956	0.00806911	50	GO:0070327
T-helper cell lineage commitment	biological process	7.39956	0.00806911	50	GO:0002295
positive regulation of triglyceride catabolic process	biological process	7.39956	0.00806911	50	GO:0010898
positive regulation of lipopolysaccharide-mediated signaling pathway	biological process	7.39956	0.00806911	50	GO:0031666
peptide transporter activity	molecular function	7.39956	0.00806911	50	GO:0015197
high-density lipoprotein particle binding	molecular function	7.39956	0.00806911	50	GO:0008035
heme transporter activity	molecular function	7.39956	0.00806911	50	GO:0015232
antigen processing and presentation of peptide antigen via MHC class Ib	biological process	7.39956	0.00806911	50	GO:0002428
regulation of multicellular organismal development	biological process	7.39373	0.00810326	7.58706	GO:2000026
single-organism transport	biological process	7.39043	0.00811697	7.02295	GO:0044765
defense response to Gram-positive bacterium	biological process	7.37458	0.00823338	16.9014	GO:0050830
regulation of response to biotic stimulus	biological process	7.35214	0.00840671	11.3537	GO:0002831
regulation of triglyceride metabolic process	biological process	7.3472	0.00840799	22.8571	GO:0090207
positive regulation of interleukin-12 production	biological process	7.3472	0.00840799	22.8571	GO:0032735
positive regulation of interleukin-1 production	biological process	7.3472	0.00840799	22.8571	GO:0032732
cofactor catabolic process	biological process	7.32682	0.00855376	30	GO:0051187
carbohydrate transmembrane transport	biological process	7.32682	0.00855376	30	GO:0034219
triglyceride metabolic process	biological process	7.30355	0.00874123	13.7097	GO:0006641
regulation of mitotic sister chromatid separation	biological process	7.28603	0.0088817	17.7419	GO:0010965
regulation of lipid transport	biological process	7.27985	0.00890851	15.2174	GO:0032368
phospholipase activity	molecular function	7.27985	0.00890851	15.2174	GO:0004620
negative regulation of cell death	biological process	7.27817	0.00890941	8.24411	GO:0060548
carboxylic acid binding	molecular function	7.25623	0.00895428	11.6505	GO:0031406
negative regulation of defense response	biological process	7.25854	0.00895428	12.9252	GO:0031348
xenobiotic transporter activity	molecular function	7.25285	0.00895428	75	GO:0042910
response to triglyceride	biological process	7.25285	0.00895428	75	GO:0034014
regulation of gap junction assembly	biological process	7.25285	0.00895428	75	GO:1903596
peptide-transporting ATPase activity	molecular function	7.25285	0.00895428	75	GO:0015440
multicellular organismal protein catabolic process	biological process	7.25285	0.00895428	75	GO:0044254
multicellular organismal macromolecule catabolic process	biological process	7.25285	0.00895428	75	GO:0044266
medium-chain fatty acid metabolic process	biological process	7.25285	0.00895428	75	GO:0051791
intermediate-density lipoprotein particle	cellular component	7.25285	0.00895428	75	GO:0034363
condensed nuclear chromosome outer kinetochore	cellular component	7.25285	0.00895428	75	GO:0000942
chylomicron remodeling	biological process	7.25285	0.00895428	75	GO:0034371
2'-5'-oligoadenylate synthetase activity	molecular function	7.25285	0.00895428	75	GO:0001730
response to inorganic substance	biological process	7.2164	0.00927233	9.375	GO:0010035
response to steroid hormone	biological process	7.21011	0.00931648	9.77444	GO:0048545
regulation of protein metabolic process	biological process	7.20321	0.00936654	7.09877	GO:0051246
leukocyte aggregation	biological process	7.20108	0.00937207	11.4155	GO:0070486
positive regulation of homeostatic process	biological process	7.18711	0.0094748	11.5942	GO:0032846
organic acid binding	molecular function	7.18711	0.0094748	11.5942	GO:0043177
regulation of regulatory T cell differentiation	biological process	7.16216	0.00964041	35.7143	GO:0045589
positive regulation of steroid biosynthetic process	biological process	7.16216	0.00964041	35.7143	GO:0010893
microtubule depolymerization	biological process	7.16216	0.00964041	35.7143	GO:0007019
drug catabolic process	biological process	7.16216	0.00964041	35.7143	GO:0042737
acidic amino acid transmembrane transporter activity	molecular function	7.16216	0.00964041	35.7143	GO:0015172
regulation of neutrophil migration	biological process	7.14652	0.00977744	22.2222	GO:1902622
response to copper ion	biological process	7.14327	0.00977965	25	GO:0046688
MHC protein binding	molecular function	7.14327	0.00977965	25	GO:0042287
regulation of cytokine-mediated signaling pathway	biological process	7.14065	0.00979047	13.1387	GO:0001959
monosaccharide transport	biological process	7.12908	0.00988945	15.6627	GO:0015749
regulation of nuclear division	biological process	7.11823	0.00996155	12.2093	GO:0051783
regulation of sister chromatid segregation	biological process	7.1173	0.00996155	16.4384	GO:0033045
acute inflammatory response	biological process	7.1173	0.00996155	16.4384	GO:0002526
regulation of protein localization	biological process	7.11065	0.0100079	8.15273	GO:0032880
amine metabolic process	biological process	7.10966	0.0100079	11.7347	GO:0009308
regeneration	biological process	7.09197	0.0101713	12.7517	GO:0031099
complement activation	biological process	7.071	0.0103714	20	GO:0006956
tetrapyrrole binding	molecular function	7.05437	0.0105296	13.0435	GO:0046906
response to interleukin-6	biological process	7.03941	0.0106565	28.5714	GO:0070741
cofactor transporter activity	molecular function	7.03941	0.0106565	28.5714	GO:0051184
exopeptidase activity	molecular function	7.02701	0.0107735	14.2857	GO:0008238
homotypic cell-cell adhesion	biological process	7.01586	0.0108781	10.6618	GO:0034109
mononuclear cell proliferation	biological process	7.01349	0.0108877	15.4762	GO:0032943
regulation of cell division	biological process	6.99305	0.0110963	10.2894	GO:0051302
positive regulation of secretion	biological process	6.96937	0.0113453	9.89011	GO:0051047
positive regulation of protein tyrosine kinase activity	biological process	6.9535	0.0114929	21.6216	GO:0061098
negative regulation of innate immune response	biological process	6.9535	0.0114929	21.6216	GO:0045824
leukocyte activation involved in immune response	biological process	6.93958	0.0116369	13.2813	GO:0002366
lipase activity	molecular function	6.9274	0.0117623	14.1509	GO:0016298
negative regulation of gene expression, epigenetic	biological process	6.92434	0.011781	13.6752	GO:0045814
positive regulation of neutrophil migration	biological process	6.91693	0.0118168	24.1379	GO:1902624
positive regulation of interleukin-1 beta production	biological process	6.91693	0.0118168	24.1379	GO:0032731
positive regulation of acute inflammatory response	biological process	6.91693	0.0118168	24.1379	GO:0002675
small molecule binding	molecular function	6.91128	0.0118664	7.04545	GO:0036094
cellular biogenic amine metabolic process	biological process	6.8931	0.012049	11.7647	GO:0006576
cellular amine metabolic process	biological process	6.8931	0.012049	11.7647	GO:0044106
single organismal cell-cell adhesion	biological process	6.88522	0.0121121	9.46882	GO:0016337
negative regulation of cell-cell adhesion	biological process	6.88498	0.0121121	12.8571	GO:0022408
positive regulation of transport	biological process	6.871	0.01218	8.16993	GO:0051050
negative regulation of mononuclear cell proliferation	biological process	6.87604	0.01218	16.9231	GO:0032945
negative regulation of lymphocyte proliferation	biological process	6.87604	0.01218	16.9231	GO:0050672
very-low-density lipoprotein particle remodeling	biological process	6.85792	0.01218	44.4444	GO:0034372
regulation of macrophage apoptotic process	biological process	6.85792	0.01218	44.4444	GO:2000109
regulation of intestinal absorption	biological process	6.85792	0.01218	44.4444	GO:1904478
regulation of cell-cell adhesion mediated by integrin	biological process	6.85792	0.01218	44.4444	GO:0033632
intestinal lipid absorption	biological process	6.85792	0.01218	44.4444	GO:0098856
intestinal cholesterol absorption	biological process	6.85792	0.01218	44.4444	GO:0030299
heme transport	biological process	6.85792	0.01218	44.4444	GO:0015886
eosinophil chemotaxis	biological process	6.85792	0.01218	44.4444	GO:0048245
CD4-positive, alpha-beta T cell lineage commitment	biological process	6.85792	0.01218	44.4444	GO:0043373
BMP receptor binding	molecular function	6.85792	0.01218	44.4444	GO:0070700
antigen processing and presentation of endogenous peptide antigen via MHC class I via ER pathway	biological process	6.85792	0.01218	44.4444	GO:0002484
activation of anaphase-promoting complex activity	biological process	6.85792	0.01218	44.4444	GO:0051488
monocarboxylic acid catabolic process	biological process	6.8495	0.0122483	14.5833	GO:0072329
alpha-amino acid catabolic process	biological process	6.8495	0.0122483	14.5833	GO:1901606
negative regulation of cell morphogenesis involved in differentiation	biological process	6.83177	0.0124498	13.5593	GO:0010771
regulation of lipoprotein lipase activity	biological process	6.80451	0.0126864	33.3333	GO:0051004
positive regulation of macrophage derived foam cell differentiation	biological process	6.80451	0.0126864	33.3333	GO:0010744
oxidoreductase activity, acting on NAD(P)H, oxygen as acceptor	molecular function	6.80451	0.0126864	33.3333	GO:0050664
other organism part	cellular component	6.80451	0.0126864	33.3333	GO:0044217
maintenance of gastrointestinal epithelium	biological process	6.80451	0.0126864	33.3333	GO:0030277
ATP-dependent microtubule motor activity, plus-end-directed	molecular function	6.80451	0.0126864	33.3333	GO:0008574
oxidoreductase activity, acting on the CH-CH group of donors	molecular function	6.78795	0.0128623	17.8571	GO:0016627
kinesin complex	cellular component	6.78795	0.0128623	17.8571	GO:0005871
regulation of superoxide metabolic process	biological process	6.76995	0.0130232	27.2727	GO:0090322
pyrimidine nucleoside catabolic process	biological process	6.76995	0.0130232	27.2727	GO:0046135
positive regulation of interleukin-1 beta secretion	biological process	6.76995	0.0130232	27.2727	GO:0050718
ERK1 and ERK2 cascade	biological process	6.76995	0.0130232	27.2727	GO:0070371
sodium ion transmembrane transporter activity	molecular function	6.7647	0.0130555	13.0769	GO:0015081
cell activation involved in immune response	biological process	6.7647	0.0130555	13.0769	GO:0002263
regulation of mitotic sister chromatid segregation	biological process	6.74564	0.0132885	16.6667	GO:0033047
cholesterol transport	biological process	6.74294	0.0133059	19.1489	GO:0030301
regulation of neutrophil chemotaxis	biological process	6.70108	0.0137986	23.3333	GO:0090022
regulation of complement activation	biological process	6.70108	0.0137986	23.3333	GO:0030449
negative regulation of muscle cell apoptotic process	biological process	6.70108	0.0137986	23.3333	GO:0010656
lipid storage	biological process	6.70108	0.0137986	23.3333	GO:0019915
chromosomal region	cellular component	6.69858	0.0138142	11.3861	GO:0098687
heparin binding	molecular function	6.69211	0.0138849	12.3377	GO:0008201
cellular amino acid catabolic process	biological process	6.65048	0.0144553	13.3333	GO:0009063
regulation of lymphocyte apoptotic process	biological process	6.64656	0.0144923	17.5439	GO:0070228
monooxygenase activity	molecular function	6.64491	0.0144964	14.2857	GO:0004497
carbohydrate binding	molecular function	6.61946	0.0148499	10.3943	GO:0030246
ameboidal-type cell migration	biological process	6.61488	0.0148979	12.2581	GO:0001667
cytosol	cellular component	6.61199	0.0149206	6.85786	GO:0005829
positive regulation of cellular component organization	biological process	6.58963	0.0151912	7.84314	GO:0051130
regulation of systemic arterial blood pressure	biological process	6.58861	0.0151912	20.5128	GO:0003073
regulation of myeloid leukocyte mediated immunity	biological process	6.58861	0.0151912	20.5128	GO:0002886
positive regulation of response to biotic stimulus	biological process	6.58861	0.0151912	20.5128	GO:0002833
positive regulation of mitotic nuclear division	biological process	6.58636	0.0152049	18.75	GO:0045840
immune response-regulating signaling pathway	biological process	6.55319	0.0156965	8.83392	GO:0002764
myeloid leukocyte activation	biological process	6.54514	0.0158022	14.1414	GO:0002274
regulation of endopeptidase activity	biological process	6.53765	0.0158995	9.65147	GO:0052548
regulation of cellular localization	biological process	6.50041	0.0164807	7.68621	GO:0060341
hydrogen peroxide metabolic process	biological process	6.49496	0.0165485	22.5806	GO:0042743
endocytic vesicle lumen	cellular component	6.47757	0.0168163	31.25	GO:0071682
molecular_function	molecular function	6.47091	0.0169061	5.87309	GO:0003674
negative regulation of T cell activation	biological process	6.46643	0.0169593	14.6067	GO:0050868
hydrolase activity	molecular function	6.45008	0.0171702	7.05687	GO:0016787
regulation of secretion by cell	biological process	6.45059	0.0171702	8.59375	GO:1903530
alcohol metabolic process	biological process	6.45167	0.0171702	9.77011	GO:0006066
dicarboxylic acid metabolic process	biological process	6.44698	0.017178	14	GO:0043648
chromosome segregation	biological process	6.44698	0.017178	14	GO:0007059
endoplasmic reticulum membrane	cellular component	6.43826	0.0173054	8.17536	GO:0005789
sterol transport	biological process	6.43444	0.0173488	18.3673	GO:0015918
inorganic ion homeostasis	biological process	6.43258	0.0173581	8.87246	GO:0098771
cation homeostasis	biological process	6.43008	0.0173786	8.91841	GO:0055080
regulation of axon guidance	biological process	6.41594	0.0176029	20	GO:1902667
glucose transport	biological process	6.40622	0.0177515	15.1899	GO:0015758
anion transmembrane transport	biological process	6.40438	0.0177609	10.9589	GO:0098656
triglyceride-rich lipoprotein particle remodeling	biological process	6.39314	0.017775	40	GO:0034370
superoxide-generating NADPH oxidase activity	molecular function	6.39314	0.017775	40	GO:0016175
proline metabolic process	biological process	6.39314	0.017775	40	GO:0006560
positive regulation of lipoprotein lipase activity	biological process	6.39314	0.017775	40	GO:0051006
NADPH oxidase complex	cellular component	6.39314	0.017775	40	GO:0043020
eosinophil migration	biological process	6.39314	0.017775	40	GO:0072677
cellular ketone body metabolic process	biological process	6.39314	0.017775	40	GO:0046950
alpha-beta T cell lineage commitment	biological process	6.39314	0.017775	40	GO:0002363
xenobiotic transport	biological process	6.38001	0.017779	60	GO:0042908
spindle stabilization	biological process	6.38001	0.017779	60	GO:0043146
regulation of very-low-density lipoprotein particle remodeling	biological process	6.38001	0.017779	60	GO:0010901
regulation of branching involved in salivary gland morphogenesis by mesenchymal-epithelial signaling	biological process	6.38001	0.017779	60	GO:0060665
positive regulation of cell-cell adhesion mediated by integrin	biological process	6.38001	0.017779	60	GO:0033634
multicellular organismal protein metabolic process	biological process	6.38001	0.017779	60	GO:0044268
maintenance of protein location in mitochondrion	biological process	6.38001	0.017779	60	GO:0072656
L-proline biosynthetic process	biological process	6.38001	0.017779	60	GO:0055129
free ubiquitin chain polymerization	biological process	6.38001	0.017779	60	GO:0010994
CXCR3 chemokine receptor binding	molecular function	6.38001	0.017779	60	GO:0048248
positive regulation of B cell activation	biological process	6.37173	0.0179039	15.942	GO:0050871
leukocyte proliferation	biological process	6.36284	0.0180407	14.4444	GO:0070661
cellular chemical homeostasis	biological process	6.35724	0.0181188	8.83978	GO:0055082
negative regulation of catabolic process	biological process	6.34285	0.018358	10.9091	GO:0009895
regulation of protein activation cascade	biological process	6.29786	0.0191782	21.875	GO:2000257
mitotic cell cycle phase transition	biological process	6.2956	0.0191972	10.1754	GO:0044772
single-organism biosynthetic process	biological process	6.28314	0.0194133	7.55686	GO:0044711
granulocyte activation	biological process	6.27781	0.0194676	25	GO:0036230
cell differentiation involved in embryonic placenta development	biological process	6.27781	0.0194676	25	GO:0060706
steroid binding	molecular function	6.26108	0.019771	14.2857	GO:0005496
secretion by cell	biological process	6.25116	0.0197797	9.21659	GO:0032940
negative regulation of homotypic cell-cell adhesion	biological process	6.2554	0.0197797	13.7255	GO:0034111
amide transport	biological process	6.2554	0.0197797	13.7255	GO:0042886
positive regulation of cell killing	biological process	6.24931	0.0197797	19.5122	GO:0031343
negative regulation of axon extension	biological process	6.24931	0.0197797	19.5122	GO:0030517
negative chemotaxis	biological process	6.24931	0.0197797	19.5122	GO:0050919
monocyte chemotaxis	biological process	6.24931	0.0197797	19.5122	GO:0002548
cytokine secretion	biological process	6.24931	0.0197797	19.5122	GO:0050663
aminopeptidase activity	molecular function	6.24931	0.0197797	19.5122	GO:0004177
positive regulation of nuclear division	biological process	6.24364	0.0198674	16.6667	GO:0051785
regulation of MAPK cascade	biological process	6.23106	0.0200936	8.20707	GO:0043408
positive regulation of cellular protein metabolic process	biological process	6.19498	0.020806	7.45763	GO:0032270
hexose transport	biological process	6.18758	0.0209344	14.8148	GO:0008645
antigen processing and presentation of exogenous peptide antigen	biological process	6.17749	0.0210535	11.5607	GO:0002478
sterol transporter activity	molecular function	6.17694	0.0210535	29.4118	GO:0015248
regulation of cytokine production involved in inflammatory response	biological process	6.17694	0.0210535	29.4118	GO:1900015
negative regulation of B cell proliferation	biological process	6.17694	0.0210535	29.4118	GO:0030889
regulation of T cell mediated immunity	biological process	6.14376	0.021683	17.6471	GO:0002709
regulation of humoral immune response	biological process	6.14376	0.021683	17.6471	GO:0002920
positive regulation of reactive oxygen species biosynthetic process	biological process	6.14376	0.021683	17.6471	GO:1903428
positive regulation of protein metabolic process	biological process	6.13535	0.0218391	7.38383	GO:0051247
negative regulation of proteolysis	biological process	6.1225	0.0220944	9.57746	GO:0045861
single-organism carbohydrate metabolic process	biological process	6.11241	0.022291	8.33333	GO:0044723
positive regulation of cytokine-mediated signaling pathway	biological process	6.10916	0.0223086	21.2121	GO:0001961
lipopolysaccharide-mediated signaling pathway	biological process	6.10916	0.0223086	21.2121	GO:0031663
primary active transmembrane transporter activity	molecular function	6.09581	0.0225532	13.0435	GO:0015399
P-P-bond-hydrolysis-driven transmembrane transporter activity	molecular function	6.09581	0.0225532	13.0435	GO:0015405
response to hypoxia	biological process	6.0875	0.0226583	10.0346	GO:0001666
cell cycle phase transition	biological process	6.0875	0.0226583	10.0346	GO:0044770
negative regulation of reactive oxygen species metabolic process	biological process	6.08838	0.0226583	19.0476	GO:2000378
organ regeneration	biological process	6.08142	0.0227408	14.6341	GO:0031100
lymphocyte proliferation	biological process	6.08142	0.0227408	14.6341	GO:0046651
establishment of localization	biological process	6.07403	0.0228818	6.69165	GO:0051234
regulation of response to interferon-gamma	biological process	6.05219	0.0232738	24	GO:0060330
positive regulation of neutrophil chemotaxis	biological process	6.05219	0.0232738	24	GO:0090023
positive regulation of lipid catabolic process	biological process	6.05219	0.0232738	24	GO:0050996
cofactor transport	biological process	6.05219	0.0232738	24	GO:0051181
cell projection membrane	cellular component	6.04796	0.0233443	9.90099	GO:0031253
binding	molecular function	6.03779	0.0235544	5.97799	GO:0005488
antigen processing and presentation of peptide antigen	biological process	5.9976	0.0244253	11.1702	GO:0048002
lymphocyte mediated immunity	biological process	5.99144	0.0244253	16.129	GO:0002449
RAGE receptor binding	molecular function	5.98711	0.0244253	36.3636	GO:0050786
positive regulation of triglyceride lipase activity	biological process	5.98711	0.0244253	36.3636	GO:0061365
low-density lipoprotein particle remodeling	biological process	5.98711	0.0244253	36.3636	GO:0034374
L-ascorbic acid metabolic process	biological process	5.98711	0.0244253	36.3636	GO:0019852
ketone catabolic process	biological process	5.98711	0.0244253	36.3636	GO:0042182
ketone body metabolic process	biological process	5.98711	0.0244253	36.3636	GO:1902224
glucosidase activity	molecular function	5.98711	0.0244253	36.3636	GO:0015926
endoplasmic reticulum chaperone complex	cellular component	5.98711	0.0244253	36.3636	GO:0034663
DNA methylation on cytosine	biological process	5.98711	0.0244253	36.3636	GO:0032776
CD4-positive or CD8-positive, alpha-beta T cell lineage commitment	biological process	5.98711	0.0244253	36.3636	GO:0043369
antigen processing and presentation	biological process	5.98494	0.0244493	10.6195	GO:0019882
lipid transport	biological process	5.97469	0.0246658	10.4603	GO:0006869
midbody	cellular component	5.97375	0.0246658	12.5	GO:0030496
negative regulation of protein transport	biological process	5.96526	0.0248468	10.9453	GO:0051224
regulation of blood pressure	biological process	5.95103	0.025173	11.8421	GO:0008217
spindle checkpoint	biological process	5.93287	0.0256006	18.6047	GO:0031577
response to iron ion	biological process	5.9283	0.0256006	20.5882	GO:0010039
positive regulation of response to cytokine stimulus	biological process	5.9283	0.0256006	20.5882	GO:0060760
dendritic cell differentiation	biological process	5.9283	0.0256006	20.5882	GO:0097028
CCR chemokine receptor binding	molecular function	5.9283	0.0256006	20.5882	GO:0048020
carbohydrate derivative binding	molecular function	5.9103	0.0260044	7.04289	GO:0097367
cytokine production	biological process	5.91032	0.0260044	15.0685	GO:0001816
regulation of tolerance induction	biological process	5.89911	0.0261742	27.7778	GO:0002643
quaternary ammonium group transport	biological process	5.89911	0.0261742	27.7778	GO:0015697
positive regulation of myeloid leukocyte mediated immunity	biological process	5.89911	0.0261742	27.7778	GO:0002888
blood coagulation, intrinsic pathway	biological process	5.89911	0.0261742	27.7778	GO:0007597
positive regulation of cell division	biological process	5.89427	0.0262707	12.4031	GO:0051781
ATPase activity, coupled to transmembrane movement of substances	molecular function	5.89025	0.0263458	13.2075	GO:0042626
regulation of cellular carbohydrate metabolic process	biological process	5.88901	0.0263478	11.5152	GO:0010675
cell communication	biological process	5.88126	0.0265219	7.86988	GO:0007154
secretion	biological process	5.87462	0.0266675	8.67159	GO:0046903
regulation of cellular protein metabolic process	biological process	5.87145	0.0266903	6.9662	GO:0032268
negative regulation of leukocyte cell-cell adhesion	biological process	5.87147	0.0266903	13.6842	GO:1903038
regulation of transcription involved in G1/S transition of mitotic cell cycle	biological process	5.83858	0.0274867	23.0769	GO:0000083
regulation of myeloid cell apoptotic process	biological process	5.83858	0.0274867	23.0769	GO:0033032
reactive oxygen species biosynthetic process	biological process	5.83858	0.0274867	23.0769	GO:1903409
localization	biological process	5.83276	0.0276155	6.60955	GO:0051179
cofactor metabolic process	biological process	5.82336	0.0278441	9.65732	GO:0051186
regulation of alpha-beta T cell activation	biological process	5.80107	0.028439	14.8649	GO:0046634
positive regulation of nitric oxide metabolic process	biological process	5.7825	0.0289057	18.1818	GO:1904407
positive regulation of nitric oxide biosynthetic process	biological process	5.7825	0.0289057	18.1818	GO:0045429
semaphorin-plexin signaling pathway	biological process	5.75476	0.0296846	20	GO:0071526
small GTPase mediated signal transduction	biological process	5.73982	0.0298417	8.08729	GO:0007264
thyroid hormone binding	molecular function	5.7302	0.0298417	50	GO:0070324
sulfur amino acid transport	biological process	5.7302	0.0298417	50	GO:0000101
replication fork protection complex	cellular component	5.7302	0.0298417	50	GO:0031298
protein nitrosylation	biological process	5.7302	0.0298417	50	GO:0017014
positive regulation of natural killer cell chemotaxis	biological process	5.7302	0.0298417	50	GO:2000503
positive regulation of exit from mitosis	biological process	5.7302	0.0298417	50	GO:0031536
positive regulation of antigen processing and presentation of peptide antigen via MHC class I	biological process	5.7302	0.0298417	50	GO:0002591
peptidyl-cysteine S-nitrosylation	biological process	5.7302	0.0298417	50	GO:0018119
negative regulation of interleukin-1 beta secretion	biological process	5.7302	0.0298417	50	GO:0050713
negative regulation of bone development	biological process	5.7302	0.0298417	50	GO:1903011
chemokine production	biological process	5.7302	0.0298417	50	GO:0032602
CCR5 chemokine receptor binding	molecular function	5.7302	0.0298417	50	GO:0031730
CCR1 chemokine receptor binding	molecular function	5.7302	0.0298417	50	GO:0031726
antigen processing and presentation of endogenous peptide antigen via MHC class Ib via ER pathway, TAP-dependent	biological process	5.7302	0.0298417	50	GO:0002489
antigen processing and presentation of endogenous peptide antigen via MHC class Ib via ER pathway	biological process	5.7302	0.0298417	50	GO:0002488
antigen processing and presentation of endogenous peptide antigen via MHC class I via ER pathway, TAP-dependent	biological process	5.7302	0.0298417	50	GO:0002485
osteoblast differentiation	biological process	5.71619	0.0301949	12.963	GO:0001649
negative regulation of protein secretion	biological process	5.71619	0.0301949	12.963	GO:0050709
antigen processing and presentation of exogenous antigen	biological process	5.71264	0.0302683	11.1111	GO:0019884
regulation of cysteine-type endopeptidase activity	biological process	5.70819	0.0303691	10.5505	GO:2000116
flavin adenine dinucleotide binding	molecular function	5.69411	0.0307654	14.6667	GO:0050660
positive regulation of hemopoiesis	biological process	5.68672	0.0308602	11.3095	GO:1903708
monocarboxylic acid biosynthetic process	biological process	5.68672	0.0308602	11.3095	GO:0072330
ammonium ion metabolic process	biological process	5.68672	0.0308602	11.3095	GO:0097164
water-soluble vitamin metabolic process	biological process	5.68657	0.0308602	13.4021	GO:0006767
positive regulation of lymphocyte differentiation	biological process	5.67665	0.0311334	13.9535	GO:0045621
response to decreased oxygen levels	biological process	5.64101	0.0317835	9.73154	GO:0036293
aging	biological process	5.65068	0.0317835	10.0775	GO:0007568
negative regulation of cell cycle process	biological process	5.64564	0.0317835	10.2041	GO:0010948
hydrolase activity, acting on acid anhydrides, catalyzing transmembrane movement of substances	molecular function	5.63118	0.0317835	12.844	GO:0016820
regulation of ubiquitin protein ligase activity	biological process	5.63701	0.0317835	17.7778	GO:1904666
phagocytic vesicle	cellular component	5.63701	0.0317835	17.7778	GO:0045335
regulation of B cell differentiation	biological process	5.63596	0.0317835	22.2222	GO:0045577
regulation of alpha-beta T cell proliferation	biological process	5.63596	0.0317835	22.2222	GO:0046640
positive regulation of interleukin-10 production	biological process	5.63596	0.0317835	22.2222	GO:0032733
oxidoreductase activity, acting on paired donors, with incorporation or reduction of molecular oxygen, reduced flavin or flavoprotein as one donor, and incorporation of one atom of oxygen	molecular function	5.63596	0.0317835	22.2222	GO:0016712
intestinal absorption	biological process	5.63596	0.0317835	22.2222	GO:0050892
plasma lipoprotein particle assembly	biological process	5.64125	0.0317835	26.3158	GO:0034377
microvillus membrane	cellular component	5.64125	0.0317835	26.3158	GO:0031528
MHC class I protein binding	molecular function	5.64125	0.0317835	26.3158	GO:0042288
histone kinase activity	molecular function	5.64125	0.0317835	26.3158	GO:0035173
alpha-beta T cell differentiation involved in immune response	biological process	5.64125	0.0317835	26.3158	GO:0002293
alpha-beta T cell activation involved in immune response	biological process	5.64125	0.0317835	26.3158	GO:0002287
response to phenylpropanoid	biological process	5.6275	0.0317835	33.3333	GO:0080184
regulation of dendritic cell differentiation	biological process	5.6275	0.0317835	33.3333	GO:2001198
positive regulation of myeloid leukocyte cytokine production involved in immune response	biological process	5.6275	0.0317835	33.3333	GO:0061081
negative regulation of sterol transport	biological process	5.6275	0.0317835	33.3333	GO:0032372
negative regulation of nitric oxide metabolic process	biological process	5.6275	0.0317835	33.3333	GO:1904406
negative regulation of nitric oxide biosynthetic process	biological process	5.6275	0.0317835	33.3333	GO:0045019
negative regulation of glycolytic process	biological process	5.6275	0.0317835	33.3333	GO:0045820
negative regulation of cholesterol transport	biological process	5.6275	0.0317835	33.3333	GO:0032375
deoxyribonucleotide biosynthetic process	biological process	5.6275	0.0317835	33.3333	GO:0009263
positive regulation of phosphorus metabolic process	biological process	5.61849	0.0319333	7.57967	GO:0010562
positive regulation of phosphate metabolic process	biological process	5.61849	0.0319333	7.57967	GO:0045937
metal ion homeostasis	biological process	5.61886	0.0319333	8.78661	GO:0055065
positive regulation of ERK1 and ERK2 cascade	biological process	5.62079	0.0319333	11.2426	GO:0070374
regulation of peptidase activity	biological process	5.61663	0.0319585	9.13706	GO:0052547
T cell activation involved in immune response	biological process	5.61001	0.0321019	16.3636	GO:0002286
ammonium transport	biological process	5.61001	0.0321019	16.3636	GO:0015696
negative regulation of immune response	biological process	5.59991	0.0323927	12.3967	GO:0050777
negative regulation of cytokine production	biological process	5.59434	0.0325389	10.4545	GO:0001818
regulation of T cell apoptotic process	biological process	5.58809	0.0326382	19.4444	GO:0070232
regulation of axon extension involved in axon guidance	biological process	5.58809	0.0326382	19.4444	GO:0048841
positive regulation of leukocyte mediated cytotoxicity	biological process	5.58809	0.0326382	19.4444	GO:0001912
biological adhesion	biological process	5.55406	0.0337322	7.71513	GO:0022610
regulation of protein catabolic process	biological process	5.53483	0.0343504	9.09091	GO:0042176
negative regulation of axonogenesis	biological process	5.52241	0.0347429	15.1515	GO:0050771
positive regulation of cell growth	biological process	5.517	0.034894	11.6438	GO:0030307
B cell activation	biological process	5.51251	0.0350141	11.9403	GO:0042113
positive regulation of protein modification process	biological process	5.5061	0.0352019	7.50825	GO:0031401
negative regulation of tumor necrosis factor superfamily cytokine production	biological process	5.49616	0.0355159	17.3913	GO:1903556
negative regulation of cell division	biological process	5.48681	0.0358116	14.2857	GO:0051782
regulation of morphogenesis of a branching structure	biological process	5.48555	0.0358188	16.0714	GO:0060688
negative regulation of multicellular organismal process	biological process	5.47437	0.0361832	7.70771	GO:0051241
protein complex assembly	biological process	5.4662	0.0364418	7.6555	GO:0006461
cellular response to inorganic substance	biological process	5.46505	0.0364451	11.3208	GO:0071241
cation transport	biological process	5.45391	0.0368147	7.98479	GO:0006812
monocarboxylic acid transport	biological process	5.44395	0.0370082	12.1951	GO:0015718
response to interleukin-4	biological process	5.44343	0.0370082	21.4286	GO:0070670
positive regulation of granulocyte chemotaxis	biological process	5.44343	0.0370082	21.4286	GO:0071624
peptide antigen binding	molecular function	5.44343	0.0370082	21.4286	GO:0042605
negative regulation of lymphocyte apoptotic process	biological process	5.44343	0.0370082	21.4286	GO:0070229
microtubule cytoskeleton organization involved in mitosis	biological process	5.42787	0.0375491	18.9189	GO:1902850
response to acid chemical	biological process	5.41286	0.0380771	9.39394	GO:0001101
cell-cell signaling	biological process	5.40792	0.038226	8.0429	GO:0007267
regulation of lipopolysaccharide-mediated signaling pathway	biological process	5.40101	0.0382914	25	GO:0031664
positive regulation of lipid storage	biological process	5.40101	0.0382914	25	GO:0010884
phosphatidylcholine binding	molecular function	5.40101	0.0382914	25	GO:0031210
negative regulation of tissue remodeling	biological process	5.40101	0.0382914	25	GO:0034104
L-glutamate transport	biological process	5.40101	0.0382914	25	GO:0015813
intracellular signal transduction	biological process	5.39761	0.0383819	7.13083	GO:0035556
regulation of T cell differentiation	biological process	5.38396	0.038869	12.5	GO:0045580
regulation of apoptotic signaling pathway	biological process	5.37655	0.0391177	9.06736	GO:2001233
UDP-glycosyltransferase activity	molecular function	5.36681	0.0394596	11.7647	GO:0008194
regulation of muscle cell apoptotic process	biological process	5.35973	0.0396581	17.0213	GO:0010660
alpha-beta T cell activation	biological process	5.35973	0.0396581	17.0213	GO:0046631
negative regulation of transferase activity	biological process	5.34672	0.0401364	9.1922	GO:0051348
regulation of chromosome organization	biological process	5.33581	0.0405197	9.62199	GO:0033044
negative regulation of immune effector process	biological process	5.33515	0.0405197	12.8713	GO:0002698
regulation of proteasomal ubiquitin-dependent protein catabolic process	biological process	5.3334	0.0405493	11.1801	GO:0032434
positive regulation of secretion by cell	biological process	5.32505	0.040847	9.33735	GO:1903532
response to estrogen	biological process	5.31867	0.0410666	10.2222	GO:0043627
cation transmembrane transporter activity	molecular function	5.31144	0.0411876	8.30565	GO:0008324
trophoblast giant cell differentiation	biological process	5.30553	0.0411876	30.7692	GO:0060707
protein localization to chromosome, centromeric region	biological process	5.30553	0.0411876	30.7692	GO:0071459
negative regulation of intrinsic apoptotic signaling pathway in response to DNA damage by p53 class mediator	biological process	5.30553	0.0411876	30.7692	GO:1902166
negative regulation of cofactor metabolic process	biological process	5.30553	0.0411876	30.7692	GO:0051195
negative regulation of coenzyme metabolic process	biological process	5.30553	0.0411876	30.7692	GO:0051198
fructose metabolic process	biological process	5.30553	0.0411876	30.7692	GO:0006000
complement activation, alternative pathway	biological process	5.30553	0.0411876	30.7692	GO:0006957
carnitine transport	biological process	5.30553	0.0411876	30.7692	GO:0015879
carnitine metabolic process	biological process	5.30553	0.0411876	30.7692	GO:0009437
endopeptidase activity	molecular function	5.2953	0.0414849	8.95522	GO:0004175
positive regulation of leukocyte differentiation	biological process	5.2954	0.0414849	11.6788	GO:1902107
cellular response to metal ion	biological process	5.2954	0.0414849	11.6788	GO:0071248
metallopeptidase activity	molecular function	5.28094	0.0420425	10.6952	GO:0008237
cell adhesion	biological process	5.27753	0.0421435	7.64647	GO:0007155
regulation of sterol transport	biological process	5.27372	0.0421766	18.4211	GO:0032371
regulation of cholesterol transport	biological process	5.27372	0.0421766	18.4211	GO:0032374
defense response to fungus	biological process	5.27372	0.0421766	18.4211	GO:0050832
regulation of cysteine-type endopeptidase activity involved in apoptotic signaling pathway	biological process	5.26019	0.0426654	20.6897	GO:2001267
positive regulation of histone acetylation	biological process	5.26019	0.0426654	20.6897	GO:0035066
positive regulation of fibroblast proliferation	biological process	5.24647	0.0432115	15.5172	GO:0048146
positive regulation of apoptotic signaling pathway	biological process	5.22182	0.0434279	10.6383	GO:2001235
regulation of carbohydrate metabolic process	biological process	5.24016	0.0434279	10.8571	GO:0006109
regulation of NF-kappaB import into nucleus	biological process	5.22753	0.0434279	16.6667	GO:0042345
tetrapyrrole catabolic process	biological process	5.21377	0.0434279	42.8571	GO:0033015
retinoic acid biosynthetic process	biological process	5.21377	0.0434279	42.8571	GO:0002138
renal filtration cell differentiation	biological process	5.21377	0.0434279	42.8571	GO:0061318
regulation of MHC class I biosynthetic process	biological process	5.21377	0.0434279	42.8571	GO:0045343
regulation of keratinocyte migration	biological process	5.21377	0.0434279	42.8571	GO:0051547
regulation of blood volume by renin-angiotensin	biological process	5.21377	0.0434279	42.8571	GO:0002016
quaternary ammonium group transmembrane transporter activity	molecular function	5.21377	0.0434279	42.8571	GO:0015651
proline biosynthetic process	biological process	5.21377	0.0434279	42.8571	GO:0006561
positive regulation of keratinocyte migration	biological process	5.21377	0.0434279	42.8571	GO:0051549
positive regulation of cholesterol storage	biological process	5.21377	0.0434279	42.8571	GO:0010886
porphyrin-containing compound catabolic process	biological process	5.21377	0.0434279	42.8571	GO:0006787
pigment catabolic process	biological process	5.21377	0.0434279	42.8571	GO:0046149
phenylpropanoid metabolic process	biological process	5.21377	0.0434279	42.8571	GO:0009698
negative regulation of lipoprotein particle clearance	biological process	5.21377	0.0434279	42.8571	GO:0010985
negative regulation of cytokinesis	biological process	5.21377	0.0434279	42.8571	GO:0032466
natural killer cell degranulation	biological process	5.21377	0.0434279	42.8571	GO:0043320
membrane attack complex	cellular component	5.21377	0.0434279	42.8571	GO:0005579
immunoglobulin receptor binding	molecular function	5.21377	0.0434279	42.8571	GO:0034987
heme catabolic process	biological process	5.21377	0.0434279	42.8571	GO:0042167
glomerular visceral epithelial cell differentiation	biological process	5.21377	0.0434279	42.8571	GO:0072112
glomerular epithelial cell differentiation	biological process	5.21377	0.0434279	42.8571	GO:0072311
folic acid transporter activity	molecular function	5.21377	0.0434279	42.8571	GO:0008517
CD8-positive, alpha-beta T cell activation	biological process	5.21377	0.0434279	42.8571	GO:0036037
antigen processing and presentation of exogenous protein antigen via MHC class Ib, TAP-dependent	biological process	5.21377	0.0434279	42.8571	GO:0002481
antigen processing and presentation of exogenous peptide antigen via MHC class Ib	biological process	5.21377	0.0434279	42.8571	GO:0002477
positive regulation of metabolic process	biological process	5.20866	0.0436081	6.61457	GO:0009893
regulation of epithelial cell proliferation	biological process	5.19671	0.0440894	9.52381	GO:0050678
immune response-activating signal transduction	biological process	5.17738	0.0447742	8.95141	GO:0002757
positive regulation of alpha-beta T cell proliferation	biological process	5.17644	0.0447742	23.8095	GO:0046641
myeloid dendritic cell differentiation	biological process	5.17644	0.0447742	23.8095	GO:0043011
multivesicular body	cellular component	5.17644	0.0447742	23.8095	GO:0005771
epithelial structure maintenance	biological process	5.17644	0.0447742	23.8095	GO:0010669
blood microparticle	cellular component	5.14791	0.0460254	12.1739	GO:0072562
myeloid leukocyte differentiation	biological process	5.1237	0.0469714	13.0435	GO:0002573
cellular amino acid biosynthetic process	biological process	5.1237	0.0469714	13.0435	GO:0008652
oxidoreductase activity, acting on paired donors, with incorporation or reduction of molecular oxygen, NAD(P)H as one donor, and incorporation of one atom of oxygen	molecular function	5.12529	0.0469714	17.9487	GO:0016709
alpha-beta T cell differentiation	biological process	5.12529	0.0469714	17.9487	GO:0046632
circulatory system process	biological process	5.10067	0.0479905	10.1852	GO:0003013
regulation of endocytosis	biological process	5.0998	0.0479905	10.3448	GO:0030100
cell killing	biological process	5.09935	0.0479905	16.3265	GO:0001906
multicellular organismal catabolic process	biological process	5.097	0.0480374	13.5802	GO:0044243
stem cell differentiation	biological process	5.09549	0.0480374	14.2857	GO:0048863
regulation of phagocytosis	biological process	5.09549	0.0480374	14.2857	GO:0050764
response to organophosphorus	biological process	5.08674	0.0482859	11.4286	GO:0046683
SH2 domain binding	molecular function	5.08555	0.0482859	20	GO:0042169
regulation of mast cell degranulation	biological process	5.08555	0.0482859	20	GO:0043304
regulation of mast cell activation involved in immune response	biological process	5.08555	0.0482859	20	GO:0033006
positive regulation of peptidyl-lysine acetylation	biological process	5.08555	0.0482859	20	GO:2000758
response to ethanol	biological process	5.07293	0.0488525	11.7188	GO:0045471
positive regulation of defense response to virus by host	biological process	5.0716	0.048871	12.069	GO:0002230
monovalent inorganic cation transmembrane transporter activity	molecular function	5.06301	0.0492453	9.09091	GO:0015077
