# Supplementary material for: Celiac disease biomarkers identified by transcriptome analysis of small intestinal biopsies
Source: Cell Mol Life Sci. 2018 Aug 10;75(23):4385–401. doi: 10.1007/s00018-018-2898-5 (PMC6208765; doi:10.1007/s00018-018-2898-5)
Supplement: Supplementary file 8 — Online Resource 8 Disease–gene associations for the 29 potential celiac disease biomarkers were identified using R packages DOSE version 3.4.0 and clusterProfiler version 3.6.0 in RStudio based on the database DisGeNET version 5.0, including gene sets with 10-500 genes. Gene ratio is the number of genes associated with the disease among the 28 of the 29 potential biomarkers that were present in the DisGeNET database. BgRatio is the number of genes present in the background gene set that has been associated with the disease. The 17 disease–gene associations we have considered relevant when focusing on inflammation/infection in the gastrointestinal tract are summarized in the top table (XLSX 51 kb) [file 18_2018_2898_MOESM8_ESM.xlsx]

## Sheet: ESM_8
Celiac disease biomarkers identified by transcriptome analysis of small intestinal biopsies, Cellular and Molecular Life Sciences, Bragde H*, Jansson U, Fredrikson M, Grodzinsky E, and Söderman J; *Laboratory medicine, Ryhov County Hospital, Jönköping, and Department of Clinical and Experimental Medicine, Faculty of Medicine and Health Sciences, Linköping University, Linköping, Sweden. Email: han…
Online Resource 8
Significant disease–gene associations considered relevant in regards to inflammation/infection of the gastrointestinal tract
ID	Description	GeneRatio	BgRatio	FDR-adjusted p-value	Gene IDs	Gene count
umls:C0021368	Inflammation	12/28	447/10055	3.58175e-07	ACE/APOB/APOC3/CXCL10/CXCL11/IFNG/LCN2/LPL/MMP3/S100A9/TNFRSF9/FCGR3A	12
umls:C0275524	Coinfection	7/28	97/10055	1.17465e-06	CXCL10/CXCL11/CXCL9/IFNG/LPL/IFI27/FCGR3A	7
umls:C0017152	Gastritis	7/28	148/10055	1.1121e-05	ACE/CXCL10/IFNG/MMP3/S100A9/TFF1/FCGR3A	7
umls:C3714514	Infection	9/28	427/10055	4.88636e-05	ACE/APOB/CXCL10/CXCL9/IFNG/LPL/MMP3/CD36/FCGR3A	9
umls:C2919828	Chronic ulcerative colitis	4/28	73/10055	0.000510172	ACE/CXCL9/LPL/IFI27	4
umls:C0009319	Colitis	6/28	384/10055	0.00366277	CXCL10/IFNG/LCN2/S100A9/TFF1/VNN1	6
umls:C0030920	Peptic Ulcer	3/28	64/10055	0.00428902	ACE/IFNG/TFF1	3
umls:C1290884	Inflammatory disorder	4/28	153/10055	0.00454906	CXCL10/IFNG/S100A9/FCGR3A	4
umls:C0033817	Pseudomonas Infections	2/28	20/10055	0.00676867	CXCL9/S100A9	2
umls:C0038358	Gastric ulcer	3/28	81/10055	0.00690817	ACE/MMP3/TFF1	3
umls:C0014378	Enterovirus Infections	2/28	25/10055	0.00936782	CXCL10/IFNG	2
umls:C0085695	Chronic gastritis	2/28	51/10055	0.0277077	TFF1/IFI27	2
umls:C0017178	Gastrointestinal Diseases	2/28	55/10055	0.0307897	ACE/TFF1	2
umls:C0004623	Bacterial Infections	3/28	167/10055	0.0324074	IFNG/LCN2/MMP3	3
umls:C0013295	Duodenal Ulcer	2/28	59/10055	0.0338994	ACE/MMP3	2
umls:C0001486	Adenovirus Infections	2/28	61/10055	0.0356567	APOB/IFNG	2
umls:C0520459	Necrotizing Enterocolitis	2/28	64/10055	0.0385711	ACE/MMP3	2
Other significant disease–gene associations
ID	Description	GeneRatio	BgRatio	FDR-adjusted p-value	Gene IDs	Gene count
umls:C0524910	Hepatitis C, Chronic	13/28	296/10055	3.1748e-10	ACE/APOB/APOC3/CXCL10/CXCL11/CXCL9/IFNG/MMP12/MMP3/S100A9/IFI27/CD36/FCGR3A	13
umls:C0022661	Kidney Failure, Chronic	13/28	410/10055	1.00444e-08	ACE/APOB/APOC3/IFNG/LCN2/LPL/MMP12/MMP3/PCK1/S100A9/SOAT2/CD36/FCGR3A	13
umls:C0948089	Acute Coronary Syndrome	9/28	207/10055	7.68336e-07	ACE/APOB/APOC3/IFNG/LPL/MMP3/S100A9/TNFRSF9/FCGR3A	9
umls:C0023646	Lichen Planus	5/28	22/10055	7.68336e-07	APOB/CXCL9/IFNG/LCN2/MMP3	5
umls:C0155626	Acute myocardial infarction	8/28	153/10055	1.17465e-06	ACE/APOB/IFNG/LCN2/LPL/MMP3/S100A9/FCGR3A	8
umls:C0022658	Kidney Diseases	11/28	467/10055	3.31602e-06	ACE/APOB/APOC3/CXCL10/IFNG/LCN2/LPL/UBD/TFF1/IFI27/FCGR3A	11
umls:C0019196	Hepatitis C	11/28	491/10055	4.94994e-06	ACE/APOB/APOC3/CXCL10/CXCL11/CXCL9/IFNG/LPL/MMP3/IFI27/FCGR3A	11
umls:C0023817	Hyperlipoproteinemia Type I	4/28	14/10055	6.19769e-06	ACE/APOB/APOC3/LPL	4
umls:C0023895	Liver diseases	10/28	405/10055	8.21492e-06	ACE/APOC3/ASAH2/CXCL10/CXCL9/IFNG/LPL/MMP3/S100A9/CD36	10
umls:C0032914	Pre-Eclampsia	8/28	213/10055	8.3928e-06	ACE/APOB/APOC3/CXCL10/IFNG/LPL/MMP12/MMP3	8
umls:C0031090	Periodontal Diseases	6/28	86/10055	1.07295e-05	ACE/CXCL10/IFNG/LPL/MMP3/FCGR3A	6
umls:C0000786	Spontaneous abortion	7/28	152/10055	1.24657e-05	ACE/APOB/CXCL10/IFNG/LCN2/MMP12/UBD	7
umls:C0020473	Hyperlipidemia	7/28	157/10055	1.45894e-05	ACE/APOB/APOC3/LPL/MMP3/SOAT2/CD36	7
umls:C0024530	Malaria	9/28	346/10055	1.82215e-05	ACE/CXCL10/CXCL11/CXCL9/IFNG/S100A9/VNN1/CD36/FCGR3A	9
umls:C0020557	Hypertriglyceridemia	5/28	54/10055	2.16107e-05	ACE/APOB/APOC3/LPL/CD36	5
umls:C0036202	Sarcoidosis	7/28	172/10055	2.16107e-05	ACE/CXCL10/CXCL9/IFNG/MMP12/S100A9/FCGR3A	7
umls:C0007570	Celiac Disease	8/28	258/10055	2.16107e-05	APOB/IFNG/MMP3/S100A9/UBD/TFF1/TNFRSF9/FCGR3A	8
umls:C1272641	Systemic arterial pressure	8/28	259/10055	2.16107e-05	ACE/APOB/APOC3/ASAH2/LPL/MMP12/MMP3/CD36	8
umls:C0007930	Chagas Cardiomyopathy	4/28	23/10055	2.44956e-05	ACE/CXCL10/CXCL9/IFNG	4
umls:C2919032	Infection of amniotic sac and membranes, unspecified, unspecified trimester, not applicable or unspecified	6/28	111/10055	2.7861e-05	ACE/APOB/APOC3/LPL/MMP12/MMP3	6
umls:C0151526	Premature Birth	7/28	184/10055	2.86717e-05	ACE/APOB/APOC3/IFNG/LPL/MMP12/MMP3	7
umls:C0015944	Fetal Membranes, Premature Rupture	6/28	116/10055	3.24137e-05	ACE/APOB/APOC3/LPL/MMP12/MMP3	6
umls:C0042373	Vascular Diseases	8/28	282/10055	3.24137e-05	ACE/APOB/APOC3/IFNG/LPL/MMP3/S100A9/IFI27	8
umls:C0008495	Chorioamnionitis	6/28	117/10055	3.24137e-05	ACE/APOB/APOC3/LPL/MMP12/MMP3	6
umls:C0004943	Behcet Syndrome	7/28	195/10055	3.63955e-05	ACE/APOB/CXCL10/IFNG/S100A9/UBD/FCGR3A	7
umls:C0271650	Impaired glucose tolerance	7/28	197/10055	3.73482e-05	ACE/APOB/IFNG/LPL/S100A9/CD36/FCGR3A	7
umls:C0022876	Premature Obstetric Labor	6/28	122/10055	3.73482e-05	ACE/APOB/APOC3/LPL/MMP12/MMP3	6
umls:C0026691	Mucocutaneous Lymph Node Syndrome	6/28	123/10055	3.79252e-05	ACE/IFNG/MMP12/MMP3/S100A9/FCGR3A	6
umls:C0002962	Angina Pectoris	4/28	28/10055	3.85694e-05	ACE/IFNG/MMP3/CD36	4
umls:C0027726	Nephrotic Syndrome	6/28	126/10055	3.94622e-05	ACE/APOB/LPL/S100A9/SOAT2/FCGR3A	6
umls:C0033860	Psoriasis	9/28	413/10055	3.94622e-05	ACE/APOB/CXCL10/CXCL9/IFNG/LCN2/S100A9/IFI27/VNN1	9
umls:C0149521	Pancreatitis, Chronic	7/28	204/10055	3.94622e-05	ACE/CXCL10/IFNG/LCN2/LPL/MMP3/TFF1	7
umls:C3714757	Juvenile rheumatoid arthritis	6/28	131/10055	4.731e-05	ACE/CXCL10/CXCL11/IFNG/S100A9/FCGR3A	6
umls:C0011881	Diabetic Nephropathy	9/28	428/10055	4.88636e-05	ACE/APOB/APOC3/LCN2/LPL/MMP12/MMP3/S100A9/CD36	9
umls:C0376618	Endotoxemia	5/28	73/10055	5.09665e-05	ACE/APOB/IFNG/MMP3/PCK1	5
umls:C0524620	Metabolic Syndrome X	9/28	434/10055	5.13398e-05	ACE/APOB/APOC3/IFNG/LPL/MMP12/MMP3/PCK1/CD36	9
umls:C0020443	Hypercholesterolemia	6/28	136/10055	5.13398e-05	ACE/APOB/APOC3/LPL/SOAT2/CD36	6
umls:C0400966	Non-alcoholic Fatty Liver Disease	7/28	218/10055	5.13398e-05	ACE/APOB/APOC3/IFNG/LCN2/LPL/CD36	7
umls:C0333186	Restenosis	6/28	138/10055	5.37381e-05	ACE/APOB/APOC3/IFNG/LPL/MMP3	6
umls:C3714619	Insulin resistance syndrome	4/28	33/10055	5.49893e-05	ACE/APOB/LPL/CD36	4
umls:C0037274	Dermatologic disorders	8/28	324/10055	5.49893e-05	ACE/CXCL10/CXCL11/CXCL9/IFNG/LCN2/MMP12/MMP3	8
umls:C0007282	Carotid Stenosis	5/28	77/10055	5.64064e-05	ACE/APOB/IFNG/LPL/MMP3	5
umls:C3714636	Pneumonitis	4/28	34/10055	5.88006e-05	ACE/IFNG/MMP12/FCGR3A	4
umls:C0018799	Heart Diseases	7/28	229/10055	6.2418e-05	ACE/APOB/APOC3/GBP5/LPL/MMP3/CD36	7
umls:C0017658	Glomerulonephritis	6/28	145/10055	6.29625e-05	ACE/CXCL10/CXCL9/IFNG/MMP3/FCGR3A	6
umls:C0162820	Dermatitis, Allergic Contact	5/28	81/10055	6.6782e-05	ACE/CXCL10/IFNG/MMP3/CD36	5
umls:C0239946	Fibrosis, Liver	7/28	237/10055	7.11185e-05	ACE/CXCL10/CXCL11/CXCL9/IFNG/LCN2/IFI27	7
umls:C0027059	Myocarditis	5/28	83/10055	7.11185e-05	CXCL10/CXCL9/IFNG/LCN2/TNFRSF9	5
umls:C1861172	Venous Thromboembolism	5/28	83/10055	7.11185e-05	ACE/APOB/APOC3/LPL/MMP3	5
umls:C0041327	Tuberculosis, Pulmonary	6/28	151/10055	7.11185e-05	ACE/CXCL10/CXCL9/IFNG/MMP12/FCGR3A	6
umls:C0006272	Bronchiolitis Obliterans	4/28	37/10055	7.11185e-05	ACE/CXCL10/CXCL9/IFNG	4
umls:C0151744	Myocardial Ischemia	8/28	346/10055	7.11185e-05	ACE/APOB/APOC3/CXCL10/LPL/MMP3/S100A9/CD36	8
umls:C0342883	Cholesteryl Ester Transfer Protein Deficiency	3/28	11/10055	7.11185e-05	APOB/APOC3/LPL	3
umls:C1096293	Macroangiopathy	3/28	11/10055	7.11185e-05	ACE/APOB/LPL	3
umls:C0023890	Liver Cirrhosis	9/28	473/10055	7.20798e-05	ACE/APOB/CXCL10/IFNG/LCN2/MMP12/MMP3/TNFRSF9/CD36	9
umls:C0011853	Diabetes Mellitus, Experimental	8/28	355/10055	8.03162e-05	ACE/APOB/IFNG/LCN2/LPL/PCK1/SOAT2/CD36	8
umls:C0242339	Dyslipidemias	6/28	157/10055	8.03162e-05	ACE/APOB/APOC3/LPL/VNN1/CD36	6
umls:C0948008	Ischemic stroke	7/28	248/10055	8.07837e-05	ACE/APOB/APOC3/CXCL10/LPL/MMP12/MMP3	7
umls:C3495559	Juvenile arthritis	7/28	248/10055	8.07837e-05	ACE/CXCL10/CXCL11/IFNG/MMP3/S100A9/FCGR3A	7
umls:C0032787	Postoperative Complications	4/28	40/10055	8.41245e-05	ACE/APOB/IFNG/LPL	4
umls:C2711227	Steatohepatitis	6/28	163/10055	9.36659e-05	APOB/APOC3/CXCL10/LPL/VNN1/CD36	6
umls:C0020476	Hyperlipoproteinemias	3/28	13/10055	0.000107892	ACE/APOC3/LPL	3
umls:C0036205	Sarcoidosis, Pulmonary	4/28	43/10055	0.000107892	ACE/CXCL10/IFNG/MMP12	4
umls:C0242383	Age related macular degeneration	7/28	266/10055	0.000118052	ACE/APOB/APOC3/CXCL11/LPL/MMP3/CD36	7
umls:C0002940	Aneurysm	5/28	97/10055	0.000118052	ACE/IFNG/LCN2/MMP12/MMP3	5
umls:C0333463	Senile Plaques	6/28	174/10055	0.000126797	ACE/APOB/IFNG/LPL/S100A9/TFF1	6
umls:C0023892	Biliary cirrhosis	5/28	100/10055	0.000133259	ACE/CXCL10/CXCL9/MMP3/UBD	5
umls:C0041296	Tuberculosis	8/28	391/10055	0.000138994	ACE/CXCL10/IFNG/MMP3/S100A9/IFI27/CD36/FCGR3A	8
umls:C0242231	Coronary Stenosis	4/28	47/10055	0.000142029	ACE/APOB/LPL/MMP3	4
umls:C0342257	Complications of Diabetes Mellitus	4/28	49/10055	0.000163508	ACE/APOB/IFNG/LPL	4
umls:C0032285	Pneumonia	7/28	284/10055	0.000163508	ACE/CXCL9/IFNG/LCN2/MMP12/S100A9/FCGR3A	7
umls:C0036421	Systemic Scleroderma	8/28	403/10055	0.000163508	ACE/CXCL10/IFNG/MMP12/MMP3/S100A9/TNFRSF9/FCGR3A	8
umls:C0020445	Hypercholesterolemia, Familial	5/28	106/10055	0.000163508	ACE/APOB/APOC3/LPL/MMP3	5
umls:C0007771	Intracranial Arteriosclerosis	3/28	16/10055	0.000173369	ACE/LPL/MMP3	3
umls:C0035450	Rheumatoid Nodule	3/28	16/10055	0.000173369	IFNG/MMP12/MMP3	3
umls:C0155733	Atherosclerosis of aorta	3/28	16/10055	0.000173369	ACE/APOB/LPL	3
umls:C1561643	Chronic Kidney Diseases	6/28	192/10055	0.000192758	ACE/APOB/LCN2/MMP3/S100A9/SOAT2	6
umls:C0024534	Malaria, Cerebral	4/28	53/10055	0.000205212	ACE/CXCL10/IFNG/CD36	4
umls:C0311277	Obesity, Abdominal	4/28	54/10055	0.00021854	ACE/APOB/APOC3/LPL	4
umls:C0020479	Hyperlipoproteinemia Type III	3/28	19/10055	0.000284111	APOB/APOC3/LPL	3
umls:C0020456	Hyperglycemia	7/28	315/10055	0.00028714	ACE/APOB/APOC3/CXCL10/IFNG/LPL/CD36	7
umls:C0011875	Diabetic Angiopathies	4/28	59/10055	0.000298664	ACE/APOB/LPL/MMP3	4
umls:C0003872	Arthritis, Psoriatic	5/28	123/10055	0.000298664	ACE/IFNG/MMP3/S100A9/FCGR3A	5
umls:C0003507	Aortic Valve Stenosis	4/28	60/10055	0.000307218	ACE/APOB/MMP3/S100A9	4
umls:C0020474	Hyperlipidemia, Familial Combined	4/28	60/10055	0.000307218	APOB/APOC3/LPL/CD36	4
umls:C0947622	Cholecystolithiasis	4/28	60/10055	0.000307218	APOB/APOC3/LPL/SOAT2	4
umls:C0024205	Lymphadenitis	3/28	20/10055	0.000307962	CXCL10/CXCL9/IFNG	3
umls:C3272363	Ischemic Cerebrovascular Accident	6/28	214/10055	0.000313988	ACE/APOB/CXCL10/LPL/MMP12/MMP3	6
umls:C0019189	Hepatitis, Chronic	5/28	126/10055	0.000313988	ACE/CXCL10/IFNG/TNFRSF9/FCGR3A	5
umls:C1175175	Severe Acute Respiratory Syndrome	4/28	61/10055	0.000314185	ACE/CXCL10/CXCL9/IFNG	4
umls:C1704436	Peripheral Arterial Diseases	4/28	62/10055	0.000331683	ACE/APOB/LPL/CD36	4
umls:C0031094	Periodontal Pocket	3/28	21/10055	0.000336436	IFNG/MMP3/FCGR3A	3
umls:C0038160	Staphylococcal Infections	3/28	21/10055	0.000336436	ACE/IFNG/CD36	3
umls:C0024291	Lymphohistiocytosis, Hemophagocytic	4/28	63/10055	0.000342672	CXCL10/CXCL9/IFNG/TFF1	4
umls:C0085207	Gestational Diabetes	5/28	130/10055	0.00034307	ACE/IFNG/LCN2/LPL/S100A9	5
umls:C0005411	Biliary Atresia	4/28	64/10055	0.000357522	CXCL10/IFNG/S100A9/FCGR3A	4
umls:C0002382	Alveolar Bone Loss	3/28	22/10055	0.000369771	IFNG/MMP3/FCGR3A	3
umls:C0018188	Granuloma	3/28	22/10055	0.000369771	CXCL10/IFNG/S100A9	3
umls:C0497406	Overweight	5/28	134/10055	0.000381663	ACE/APOB/APOC3/LCN2/LPL	5
umls:C1271104	Blood pressure finding	6/28	228/10055	0.000398178	ACE/APOB/APOC3/ASAH2/MMP12/CD36	6
umls:C0017563	Gingival Diseases	4/28	67/10055	0.000408406	ACE/CXCL10/IFNG/MMP3	4
umls:C0162871	Aortic Aneurysm, Abdominal	5/28	139/10055	0.000442377	ACE/IFNG/LCN2/MMP12/MMP3	5
umls:C0035126	Reperfusion Injury	6/28	237/10055	0.000481084	ACE/CXCL10/IFNG/LCN2/MMP3/CD36	6
umls:C0027430	Nasal Polyps	5/28	142/10055	0.000481084	IFNG/LCN2/S100A9/TFF1/TNFRSF9	5
umls:C0021400	Influenza	7/28	355/10055	0.00048352	ACE/CXCL10/CXCL9/IFNG/TNFRSF9/IFI27/UGT1A4	7
umls:C0030305	Pancreatitis	5/28	144/10055	0.000493638	ACE/IFNG/LCN2/LPL/S100A9	5
umls:C0011608	Dermatitis Herpetiformis	3/28	25/10055	0.000493638	IFNG/MMP12/MMP3	3
umls:C0852036	Pregnancy associated hypertension	3/28	25/10055	0.000493638	ACE/APOC3/LPL	3
umls:C2718067	Alcoholic Steatohepatitis	3/28	25/10055	0.000493638	APOB/CXCL10/CD36	3
umls:C0014175	Endometriosis	8/28	496/10055	0.000493638	ACE/CXCL10/IFNG/MMP12/MMP3/S100A9/IFI27/CD36	8
umls:C0018621	Hay fever	4/28	72/10055	0.000495147	CXCL10/CXCL11/CXCL9/IFNG	4
umls:C0026269	Mitral Valve Stenosis	5/28	145/10055	0.000495147	ACE/IFNG/S100A9/TNFRSF9/FCGR3A	5
umls:C2936349	Plaque, Amyloid	5/28	146/10055	0.00050735	APOB/IFNG/LPL/S100A9/TFF1	5
umls:C0010051	Coronary Aneurysm	3/28	26/10055	0.000526701	ACE/MMP12/MMP3	3
umls:C0282488	Interstitial Cystitis	3/28	26/10055	0.000526701	CXCL10/CXCL11/CXCL9	3
umls:C0006663	Calcinosis	4/28	75/10055	0.000553463	ACE/APOB/LCN2/LPL	4
umls:C0024115	Lung diseases	6/28	249/10055	0.00055651	ACE/CXCL10/IFNG/LCN2/SLC6A14/TFF1	6
umls:C2936179	Obesity, Visceral	3/28	27/10055	0.00057701	APOB/APOC3/LPL	3
umls:C0036690	Septicemia	6/28	255/10055	0.000625362	ACE/IFNG/LCN2/S100A9/IFI27/FCGR3A	6
umls:C1260959	Drusen	3/28	28/10055	0.000634726	ACE/APOB/CXCL11	3
umls:C0003864	Arthritis	7/28	382/10055	0.000667178	ACE/CXCL10/IFNG/MMP12/MMP3/S100A9/FCGR3A	7
umls:C0015695	Fatty Liver	6/28	261/10055	0.000690082	APOB/APOC3/CXCL10/LCN2/LPL/CD36	6
umls:C0741923	cardiac event	3/28	29/10055	0.000690082	ACE/MMP3/CD36	3
umls:C0014072	Experimental Autoimmune Encephalomyelitis	6/28	262/10055	0.000698951	ACE/CXCL10/IFNG/LCN2/S100A9/TNFRSF9	6
umls:C0034069	Pulmonary Fibrosis	6/28	266/10055	0.000754489	ACE/IFNG/MMP12/MMP3/TFF1/CD36	6
umls:C1623038	Cirrhosis	6/28	268/10055	0.00078051	ACE/APOB/CXCL10/IFNG/LCN2/MMP3	6
umls:C0577631	Carotid Atherosclerosis	4/28	84/10055	0.000791651	ACE/APOB/APOC3/MMP3	4
umls:C1522137	Hypertriglyceridemia result	3/28	31/10055	0.000813956	APOB/APOC3/LPL	3
umls:C0948480	Coronary Restenosis	3/28	32/10055	0.000887855	ACE/LPL/MMP3	3
umls:C0206062	Lung Diseases, Interstitial	4/28	87/10055	0.000887855	ACE/IFNG/S100A9/TFF1	4
umls:C0375023	Respiratory syncytial virus (RSV) infection in conditions classified elsewhere and of unspecified site	5/28	170/10055	0.000901018	ACE/CXCL10/IFNG/LPL/IFI27	5
umls:C0524909	Hepatitis B, Chronic	5/28	171/10055	0.000919617	CXCL10/CXCL9/IFNG/MMP3/TNFRSF9	5
umls:C0031099	Periodontitis	5/28	173/10055	0.000957625	ACE/IFNG/MMP12/MMP3/FCGR3A	5
umls:C2937358	Cerebral Hemorrhage	5/28	173/10055	0.000957625	ACE/APOB/MMP12/MMP3/TFF1	5
umls:C0015397	Disorder of eye	4/28	90/10055	0.000977181	ACE/CXCL10/IFNG/LRAT	4
umls:C0020459	Hyperinsulinism	5/28	175/10055	0.000996729	ACE/APOB/IFNG/LPL/CD36	5
umls:C0016169	pathologic fistula	3/28	34/10055	0.00100925	ACE/MMP3/CD36	3
umls:C0011615	Dermatitis, Atopic	6/28	287/10055	0.00104409	CXCL10/CXCL9/IFNG/S100A9/VNN1/CD36	6
umls:C0154251	Lipid Metabolism Disorders	3/28	36/10055	0.00118307	APOB/APOC3/LPL	3
umls:C3811653	Experimental Organism Basal Cell Carcinoma	5/28	183/10055	0.00119655	ACE/CXCL9/IFNG/LCN2/MMP3	5
umls:C0008312	Primary biliary cirrhosis	5/28	184/10055	0.00121921	CXCL10/CXCL9/IFNG/S100A9/IFI27	5
umls:C0001175	Acquired Immunodeficiency Syndrome	4/28	97/10055	0.00124518	CXCL10/CXCL11/IFNG/FCGR3A	4
umls:C0041956	Ureteral obstruction	4/28	98/10055	0.00128693	CXCL10/IFNG/LCN2/IFI27	4
umls:C0025303	Meningococcal Infections	3/28	38/10055	0.0013369	ACE/S100A9/FCGR3A	3
umls:C0751713	Inclusion Body Myopathy, Sporadic	3/28	38/10055	0.0013369	CXCL10/CXCL11/CXCL9	3
umls:C0021655	Insulin Resistance	5/28	190/10055	0.00137054	ACE/APOB/APOC3/LPL/CD36	5
umls:C0010674	Cystic Fibrosis	6/28	306/10055	0.00139634	ACE/ASAH2/IFNG/S100A9/SLC6A14/FCGR3A	6
umls:C0011226	Hepatitis D Infection	3/28	39/10055	0.00141727	IFNG/IFI27/UGT1A4	3
umls:C0007273	Carotid Artery Diseases	4/28	102/10055	0.00144391	ACE/APOB/LPL/MMP3	4
umls:C0027697	Nephritis	4/28	104/10055	0.00154633	ACE/CXCL10/MMP3/FCGR3A	4
umls:C0022116	Ischemia	7/28	455/10055	0.00160503	ACE/APOB/APOC3/CXCL10/LCN2/LPL/S100A9	7
umls:C0242994	Hantavirus Infections	3/28	41/10055	0.00160503	CXCL10/IFNG/TFF1	3
umls:C0015929	Fetal Diseases	4/28	107/10055	0.0016928	ACE/IFNG/MMP3/S100A9	4
umls:C0677932	Progressive Neoplastic Disease	4/28	110/10055	0.00185937	ACE/IFNG/LCN2/FCGR3A	4
umls:C3539781	Progressive cGVHD	4/28	110/10055	0.00185937	ACE/IFNG/LCN2/FCGR3A	4
umls:C0266929	Chronic Periodontitis	4/28	111/10055	0.00190623	ACE/IFNG/MMP3/FCGR3A	4
umls:C0035235	Respiratory Syncytial Virus Infections	5/28	207/10055	0.00190623	ACE/CXCL9/IFNG/MMP3/IFI27	5
umls:C3495801	Granulomatosis with polyangiitis	3/28	44/10055	0.00190999	ACE/IFNG/FCGR3A	3
umls:C0011265	Presenile dementia	5/28	209/10055	0.00196907	ACE/APOB/CXCL10/LPL/MMP3	5
umls:C0002171	Alopecia Areata	3/28	45/10055	0.00201784	CXCL10/CXCL9/IFNG	3
umls:C0026896	Myasthenia Gravis	4/28	114/10055	0.00205567	ACE/CXCL10/IFNG/FCGR3A	4
umls:C0011603	Dermatitis	4/28	115/10055	0.00211295	CXCL11/IFNG/MMP3/S100A9	4
umls:C0035243	Respiratory Tract Infections	3/28	46/10055	0.00211613	IFNG/LCN2/FCGR3A	3
umls:C0993582	Arthritis, Experimental	4/28	117/10055	0.00223052	ACE/IFNG/MMP3/S100A9	4
umls:C0032927	Precancerous Conditions	6/28	341/10055	0.00224821	ACE/LCN2/MMP12/MMP3/S100A9/TFF1	6
umls:C2931822	Nasopharyngeal carcinoma	7/28	489/10055	0.00229332	CXCL10/IFNG/MMP12/MMP3/S100A9/UBD/IFI27	7
umls:C0011269	Dementia, Vascular	3/28	48/10055	0.00233271	ACE/APOB/MMP3	3
umls:C0033999	Pterygium	3/28	48/10055	0.00233271	ACE/MMP3/S100A9	3
umls:C0029172	Oral Submucous Fibrosis	3/28	49/10055	0.00243277	CXCL9/IFNG/MMP3	3
umls:C0349782	Ischemic cardiomyopathy	3/28	49/10055	0.00243277	ACE/MMP3/CD36	3
umls:C0003615	Appendicitis	2/28	10/10055	0.00243277	IFNG/LCN2	2
umls:C0152268	Hodgkin's disease, nodular sclerosis (clinical)	2/28	10/10055	0.00243277	CXCL10/CXCL9	2
umls:C0852077	Blood Coagulation Disorders, Inherited	2/28	10/10055	0.00243277	ACE/APOB	2
umls:C1292777	Aggressive natural killer-cell leukemia	2/28	10/10055	0.00243277	IFNG/FCGR3A	2
umls:C0018213	Graves Disease	5/28	227/10055	0.00262962	CXCL10/CXCL9/IFNG/S100A9/FCGR3A	5
umls:C0949691	Spondylarthropathies	3/28	51/10055	0.00266957	ACE/IFNG/FCGR3A	3
umls:C0751955	Brain Infarction	3/28	52/10055	0.0028122	ACE/LPL/MMP3	3
umls:C0002963	Angina Pectoris, Variant	2/28	11/10055	0.002872	ACE/MMP3	2
umls:C0024054	Lown-Ganong-Levine Syndrome	2/28	11/10055	0.002872	IFNG/FCGR3A	2
umls:C0206064	Microvascular Angina	2/28	11/10055	0.002872	ACE/IFNG	2
umls:C0002965	Angina, Unstable	3/28	53/10055	0.00289583	ACE/IFNG/MMP3	3
umls:C0042029	Urinary tract infection	3/28	53/10055	0.00289583	ACE/LCN2/FCGR3A	3
umls:C2316810	Chronic kidney disease stage 5	4/28	129/10055	0.00291003	ACE/APOB/IFNG/LCN2	4
umls:C0333516	Tumor necrosis	4/28	130/10055	0.00298082	CXCL11/CXCL9/IFNG/FCGR3A	4
umls:C0340288	Stable angina	3/28	55/10055	0.00317999	ACE/CXCL10/IFNG	3
umls:C0243026	Sepsis	6/28	374/10055	0.00328336	ACE/IFNG/LCN2/S100A9/IFI27/FCGR3A	6
umls:C0023893	Liver Cirrhosis, Experimental	4/28	134/10055	0.00328459	IFNG/LCN2/MMP3/PCK1	4
umls:C0017677	Glossitis, Benign Migratory	2/28	12/10055	0.00328459	CXCL10/IFNG	2
umls:C0017665	Membranous glomerulonephritis	3/28	56/10055	0.00328459	ACE/CXCL10/IFNG	3
umls:C0043094	Weight Gain	4/28	136/10055	0.00342783	ACE/LPL/MMP12/CD36	4
umls:C1800706	Idiopathic Pulmonary Fibrosis	5/28	245/10055	0.00342783	CXCL10/CXCL11/IFNG/MMP3/CD36	5
umls:C0013595	Eczema	5/28	250/10055	0.003663	CXCL10/CXCL9/IFNG/S100A9/CD36	5
umls:C0027439	Nasopharyngeal Neoplasms	3/28	59/10055	0.003663	IFNG/MMP12/MMP3	3
umls:C1704272	Benign Prostatic Hyperplasia	5/28	251/10055	0.003663	ACE/IFNG/LPL/S100A9/TFF1	5
umls:C0010073	Coronary Artery Vasospasm	2/28	13/10055	0.003663	ACE/MMP3	2
umls:C0017327	Generalized atherosclerosis	2/28	13/10055	0.003663	APOC3/LPL	2
umls:C0017667	Nodular glomerulosclerosis	2/28	13/10055	0.003663	ACE/CD36	2
umls:C0032963	Pregnancy Complications, Cardiovascular	2/28	13/10055	0.003663	ACE/LPL	2
umls:C0399447	Early onset periodontitis	2/28	13/10055	0.003663	IFNG/FCGR3A	2
umls:C0027947	Neutropenia	4/28	141/10055	0.00371956	ACE/IFNG/TFF1/FCGR3A	4
umls:C0031106	Periodontitis, Juvenile	3/28	60/10055	0.00377194	IFNG/MMP3/FCGR3A	3
umls:C0024305	Lymphoma, Non-Hodgkin	6/28	396/10055	0.00401174	ACE/APOB/IFNG/LPL/MMP3/FCGR3A	6
umls:C0338656	Impaired cognition	5/28	258/10055	0.00401174	ACE/IFNG/LCN2/LPL/CD36	5
umls:C0033687	Proteinuria	3/28	62/10055	0.00401174	ACE/CXCL10/IFNG	3
umls:C0001122	Acidosis	2/28	14/10055	0.00401174	ACE/SLC6A14	2
umls:C0002351	Altitude Sickness	2/28	14/10055	0.00401174	ACE/APOB	2
umls:C0012359	Pathological Dilatation	2/28	14/10055	0.00401174	ACE/MMP3	2
umls:C0017920	Glycogen Storage Disease Type I	2/28	14/10055	0.00401174	APOB/LPL	2
umls:C0751633	Carotid Artery Plaque	2/28	14/10055	0.00401174	IFNG/LPL	2
umls:C1306889	Peripheral arterial occlusive disease	2/28	14/10055	0.00401174	ACE/MMP3	2
umls:C1609538	Latent Tuberculosis	2/28	14/10055	0.00401174	CXCL10/IFNG	2
umls:C1968949	Cakut	2/28	14/10055	0.00401174	ACE/MMP3	2
umls:C0001339	Acute pancreatitis	3/28	64/10055	0.00428902	ACE/LPL/S100A9	3
umls:C0152018	Esophageal carcinoma	6/28	408/10055	0.00445739	ACE/CXCL10/IFNG/LCN2/S100A9/TFF1	6
umls:C0010403	Cryoglobulinemia	2/28	15/10055	0.00445739	CXCL10/IFNG	2
umls:C0026266	Mitral Valve Insufficiency	2/28	15/10055	0.00445739	ACE/MMP3	2
umls:C0206061	Pneumonia, Interstitial	2/28	15/10055	0.00445739	ACE/IFNG	2
umls:C0238013	invasive aspergillosis	2/28	15/10055	0.00445739	CXCL10/IFNG	2
umls:C0302314	Xanthoma	2/28	15/10055	0.00445739	APOB/LPL	2
umls:C0003486	Aortic Aneurysm	4/28	152/10055	0.00445807	ACE/IFNG/MMP12/MMP3	4
umls:C0024143	Lupus Nephritis	4/28	152/10055	0.00445807	ACE/CXCL10/IFNG/FCGR3A	4
umls:C0006625	Cachexia	3/28	67/10055	0.00469081	ACE/IFNG/LPL	3
umls:C0009443	Common Cold	2/28	16/10055	0.00493077	CXCL10/IFNG	2
umls:C0598428	genetic hypertension	2/28	16/10055	0.00493077	ACE/LPL	2
umls:C0948201	Alloimmunisation	2/28	16/10055	0.00493077	MMP12/FCGR3A	2
umls:C0497327	Dementia	5/28	276/10055	0.00493077	ACE/APOB/CXCL10/LPL/MMP3	5
umls:C0002895	Anemia, Sickle Cell	4/28	159/10055	0.00511897	ACE/APOB/IFNG/CD36	4
umls:C0011616	Contact Dermatitis	3/28	70/10055	0.00517281	ACE/IFNG/LCN2	3
umls:C0020550	Hyperthyroidism	3/28	70/10055	0.00517281	ACE/APOB/APOC3	3
umls:C0018128	Graft Occlusion, Vascular	2/28	17/10055	0.00539543	ACE/MMP3	2
umls:C0206114	Periodontal Attachment Loss	2/28	17/10055	0.00539543	MMP3/FCGR3A	2
umls:C0333997	Lymphoid hyperplasia	2/28	17/10055	0.00539543	CXCL10/IFNG	2
umls:C0339467	Proliferative retinopathy	2/28	17/10055	0.00539543	ACE/LPL	2
umls:C0085096	Peripheral Vascular Diseases	3/28	72/10055	0.0054989	ACE/APOB/MMP3	3
umls:C0007786	Brain Ischemia	5/28	287/10055	0.00565995	ACE/APOB/CXCL10/LPL/MMP3	5
umls:C0149678	Epstein-Barr Virus Infections	4/28	165/10055	0.00566019	CXCL10/GBP5/IFNG/S100A9	4
umls:C0004030	Aspergillosis	2/28	18/10055	0.00591222	CXCL10/IFNG	2
umls:C0751785	Unverricht-Lundborg Syndrome	2/28	18/10055	0.00591222	LCN2/TFF1	2
umls:C2363973	Chronic thromboembolic pulmonary hypertension	2/28	18/10055	0.00591222	ACE/FCGR3A	2
umls:C0032962	Pregnancy Complications	3/28	75/10055	0.00604146	ACE/IFNG/LPL	3
umls:C0546837	Malignant neoplasm of esophagus	6/28	442/10055	0.00606333	ACE/CXCL10/IFNG/LCN2/MMP3/S100A9	6
umls:C0008350	Cholelithiasis	3/28	76/10055	0.0061784	APOB/APOC3/SOAT2	3
umls:C0028756	Obesity, Morbid	3/28	76/10055	0.0061784	ACE/LCN2/LPL	3
umls:C0409959	Osteoarthritis, Knee	3/28	76/10055	0.0061784	ACE/MMP3/CD36	3
umls:C0011609	Drug Eruptions	2/28	19/10055	0.00633974	APOC3/IFNG	2
umls:C0015814	Femur Head Necrosis	2/28	19/10055	0.00633974	ACE/APOB	2
umls:C0155668	Old myocardial infarction	2/28	19/10055	0.00633974	ACE/APOB	2
umls:C0340293	Anterior myocardial infarction	2/28	19/10055	0.00633974	ACE/FCGR3A	2
umls:C1567741	Alport Syndrome	2/28	19/10055	0.00633974	ACE/MMP3	2
umls:C0032580	Adenomatous Polyposis Coli	5/28	299/10055	0.00640231	ACE/IFNG/LCN2/TFF1/UGT1A4	5
umls:C0241910	Hepatitis, Autoimmune	3/28	78/10055	0.00648117	CXCL10/IFNG/S100A9	3
umls:C0015934	Fetal Growth Retardation	3/28	79/10055	0.00667295	ACE/APOB/PCK1	3
umls:C1527336	Sjogren's Syndrome	3/28	79/10055	0.00667295	CXCL10/CXCL9/IFNG	3
umls:C0085580	Essential Hypertension	4/28	177/10055	0.00676867	ACE/APOB/LPL/CD36	4
umls:C0345904	Malignant neoplasm of liver	6/28	457/10055	0.00676867	ACE/CXCL11/CXCL9/IFNG/IFI27/UGT1A4	6
umls:C0162872	Aortic Aneurysm, Thoracic	3/28	80/10055	0.00676867	ACE/IFNG/MMP3	3
umls:C0403396	Steroid-sensitive nephrotic syndrome	2/28	20/10055	0.00676867	ACE/IFNG	2
umls:C0752087	Myasthenia Gravis, Autoimmune, Experimental	2/28	20/10055	0.00676867	CXCL10/CXCL9	2
umls:C2745900	Promyelocytic leukemia	4/28	178/10055	0.00682664	ACE/CXCL10/IFNG/UBD	4
umls:C0014859	Esophageal Neoplasms	6/28	460/10055	0.00688062	ACE/CXCL10/IFNG/MMP12/MMP3/S100A9	6
umls:C1519670	Tumor Angiogenesis	5/28	307/10055	0.00688062	ACE/CXCL10/CXCL9/LCN2/MMP12	5
umls:C0022650	Kidney Calculi	2/28	21/10055	0.00733101	S100A9/TFF1	2
umls:C0005283	beta Thalassemia	3/28	84/10055	0.00758801	ACE/APOB/LCN2	3
umls:C0333307	Superficial ulcer	3/28	84/10055	0.00758801	CXCL10/MMP3/S100A9	3
umls:C0153381	Malignant neoplasm of mouth	5/28	318/10055	0.00784826	ACE/LCN2/MMP12/MMP3/CD36	5
umls:C0015674	Chronic Fatigue Syndrome	2/28	22/10055	0.00784826	ACE/IFNG	2
umls:C0026267	Mitral Valve Prolapse Syndrome	2/28	22/10055	0.00784826	ACE/MMP3	2
umls:C0543697	Mixed cryoglobulinemia	2/28	22/10055	0.00784826	CXCL10/IFNG	2
umls:C2911645	Weight Loss Adverse Event	2/28	22/10055	0.00784826	ACE/APOC3	2
umls:C0018801	Heart failure	6/28	476/10055	0.00790026	ACE/IFNG/LCN2/MMP12/MMP3/CD36	6
umls:C0040053	Thrombosis	3/28	87/10055	0.00818492	ACE/APOB/MMP3	3
umls:C0008489	Chorea	2/28	23/10055	0.00834175	CXCL10/CXCL9	2
umls:C0020545	Hypertension, Renovascular	2/28	23/10055	0.00834175	ACE/CXCL10	2
umls:C0085159	Seasonal Affective Disorder	2/28	23/10055	0.00834175	ACE/CD36	2
umls:C0155765	Disease of capillaries	2/28	23/10055	0.00834175	ACE/APOB	2
umls:C0340629	Aortic aneurysm without mention of rupture NOS	2/28	23/10055	0.00834175	ACE/MMP3	2
umls:C0403397	Steroid-resistant nephrotic syndrome	2/28	23/10055	0.00834175	ACE/IFNG	2
umls:C0039483	Giant Cell Arteritis	3/28	89/10055	0.0085245	IFNG/S100A9/FCGR3A	3
umls:C0042384	Vasculitis	3/28	90/10055	0.00877161	CXCL10/IFNG/S100A9	3
umls:C0010072	Coronary Thrombosis	2/28	24/10055	0.00886915	ACE/MMP3	2
umls:C0010495	Cutis Laxa	2/28	24/10055	0.00886915	MMP12/MMP3	2
umls:C0019372	Herpesviridae Infections	2/28	24/10055	0.00886915	IFNG/FCGR3A	2
umls:C0029421	Osteochondritis Dissecans	2/28	24/10055	0.00886915	MMP3/UBD	2
umls:C0014038	Encephalitis	3/28	91/10055	0.00886915	CXCL10/IFNG/FCGR3A	3
umls:C0947751	Vascular inflammations	3/28	91/10055	0.00886915	ACE/LCN2/S100A9	3
umls:C0878544	Cardiomyopathies	5/28	332/10055	0.00886915	ACE/APOB/IFNG/LPL/CD36	5
umls:C0004114	Astrocytoma	6/28	494/10055	0.00900076	CXCL10/CXCL11/IFNG/MMP3/S100A9/IFI27	6
umls:C0035309	Retinal Diseases	4/28	199/10055	0.00924676	ACE/APOC3/LRAT/MMP12	4
umls:C0279680	Transitional cell carcinoma of bladder	3/28	93/10055	0.00931281	IFNG/TFF1/IFI27	3
umls:C0003855	Arteriovenous fistula	2/28	25/10055	0.00936782	ACE/MMP3	2
umls:C0040715	Chromosomal translocation	2/28	25/10055	0.00936782	ACE/APOB	2
umls:C0032964	Pregnancy Complications, Hematologic	3/28	94/10055	0.0094752	ACE/IFNG/MMP3	3
umls:C0026857	Musculoskeletal Diseases	3/28	95/10055	0.00970197	ACE/IFNG/MMP3	3
umls:C1306759	Eosinophilic disorder	3/28	95/10055	0.00970197	CXCL10/IFNG/TNFRSF9	3
umls:C0007785	Cerebral Infarction	4/28	204/10055	0.00985751	ACE/APOB/LPL/MMP3	4
umls:C0035222	Respiratory Distress Syndrome, Adult	3/28	96/10055	0.00993122	ACE/CXCL10/S100A9	3
umls:C0039263	Takayasu Arteritis	2/28	26/10055	0.00993367	ACE/MMP3	2
umls:C0016057	Fibrosarcoma	4/28	206/10055	0.0100976	ACE/CXCL11/IFNG/MMP3	4
umls:C0024535	Malaria, Falciparum	3/28	97/10055	0.0100976	IFNG/S100A9/CD36	3
umls:C0341439	Chronic liver disease	3/28	97/10055	0.0100976	ACE/IFNG/MMP3	3
umls:C0040021	Thromboangiitis Obliterans	2/28	27/10055	0.0105388	IFNG/MMP3	2
umls:C0856742	Post MI	2/28	27/10055	0.0105388	ACE/LCN2	2
umls:C0035078	Kidney Failure	4/28	210/10055	0.0106734	ACE/IFNG/LCN2/FCGR3A	4
umls:C0003838	Arterial Occlusive Diseases	2/28	28/10055	0.0112225	ACE/MMP3	2
umls:C0687675	Pregnancy loss	2/28	28/10055	0.0112225	ACE/IFNG	2
umls:C0004509	Azoospermia	3/28	103/10055	0.0117139	ACE/APOB/PIWIL2	3
umls:C2607914	Allergic rhinitis (disorder)	3/28	103/10055	0.0117139	ACE/IFNG/FCGR3A	3
umls:C0006271	Bronchiolitis	2/28	29/10055	0.0118088	IFNG/IFI27	2
umls:C0020433	Hyperbilirubinemia	2/28	29/10055	0.0118088	IFNG/UGT1A4	2
umls:C0030481	Tropical Spastic Paraparesis	2/28	29/10055	0.0118088	IFNG/S100A9	2
umls:C3665419	Intracranial glioma	2/28	29/10055	0.0118088	IFNG/CD36	2
umls:C0002871	Anemia	4/28	220/10055	0.0122398	ACE/IFNG/LCN2/CD36	4
umls:C0018133	Graft-vs-Host Disease	4/28	220/10055	0.0122398	ACE/IFNG/S100A9/FCGR3A	4
umls:C0006012	Borderline Personality Disorder	3/28	106/10055	0.0123995	ACE/IFNG/S100A9	3
umls:C0042721	Viral hepatitis	2/28	30/10055	0.0123995	CXCL10/IFNG	2
umls:C0349459	Cervical intraepithelial neoplasia grade 2	2/28	30/10055	0.0123995	IFNG/LCN2	2
umls:C0403416	Idiopathic crescentic glomerulonephritis	2/28	30/10055	0.0123995	IFNG/FCGR3A	2
umls:C0013990	Pathological accumulation of air in tissues	2/28	31/10055	0.0129942	ACE/IFNG	2
umls:C0018824	Heart valve disease	2/28	31/10055	0.0129942	ACE/LCN2	2
umls:C0027720	Nephrosis	2/28	31/10055	0.0129942	ACE/CD36	2
umls:C0029445	Bone necrosis	2/28	31/10055	0.0129942	ACE/APOB	2
umls:C0270736	Essential Tremor	2/28	31/10055	0.0129942	APOB/UBD	2
umls:C3665444	Neutrophilia (disorder)	2/28	31/10055	0.0129942	CXCL10/IFNG	2
umls:C0041696	Unipolar Depression	4/28	229/10055	0.0136326	ACE/CXCL10/IFNG/UBD	4
umls:C0085413	Polycystic Kidney, Autosomal Dominant	3/28	111/10055	0.0136326	ACE/LCN2/UBD	3
umls:C0002622	Amnesia	2/28	32/10055	0.0136326	ACE/TFF1	2
umls:C0038522	Subacute Sclerosing Panencephalitis	2/28	32/10055	0.0136326	ACE/IFNG	2
umls:C0403592	Chronic rejection of renal transplant	2/28	32/10055	0.0136326	ACE/IFNG	2
umls:C0019348	Herpes Simplex Infections	5/28	381/10055	0.0140395	CXCL10/CXCL9/IFNG/TNFRSF9/FCGR3A	5
umls:C0002875	Cooley's anemia	2/28	33/10055	0.0143183	IFNG/LCN2	2
umls:C0020649	Hypotension	2/28	33/10055	0.0143183	ACE/IFNG	2
umls:C0584960	Factor V Leiden mutation	2/28	33/10055	0.0143183	ACE/LPL	2
umls:C0233794	Memory impairment	3/28	114/10055	0.0144258	ACE/LCN2/S100A9	3
umls:C0010823	Cytomegalovirus Infections	3/28	115/10055	0.0146992	CXCL10/IFNG/S100A9	3
umls:C3241937	Nonalcoholic Steatohepatitis	3/28	115/10055	0.0146992	ACE/CXCL10/IFNG	3
umls:C0032269	Pneumococcal Infections	2/28	34/10055	0.0148409	IFNG/LCN2	2
umls:C0035242	Respiratory Tract Diseases	2/28	34/10055	0.0148409	ACE/IFNG	2
umls:C0740394	Hyperuricemia	2/28	34/10055	0.0148409	APOC3/MMP3	2
umls:C0920350	Autoimmune thyroiditis	2/28	34/10055	0.0148409	CXCL10/IFNG	2
umls:C1959635	Parvovirus B19 (disease)	2/28	34/10055	0.0148409	IFNG/CD36	2
umls:C0001883	Airway Obstruction	2/28	35/10055	0.0155363	ACE/CXCL10	2
umls:C0042170	Uveomeningoencephalitic Syndrome	2/28	35/10055	0.0155363	IFNG/S100A9	2
umls:C0158646	Cleft palate with cleft lip	2/28	35/10055	0.0155363	IFNG/MMP3	2
umls:C0349458	Cervical intraepithelial neoplasia grade 1	2/28	35/10055	0.0155363	IFNG/LCN2	2
umls:C0085110	Severe Combined Immunodeficiency	5/28	395/10055	0.0156471	ACE/CXCL9/IFNG/LCN2/FCGR3A	5
umls:C0151699	Intracranial Hemorrhages	3/28	120/10055	0.0160098	ACE/MMP3/TFF1	3
umls:C0729233	Dissecting aneurysm of the thoracic aorta	3/28	120/10055	0.0160098	ACE/IFNG/MMP3	3
umls:C0003811	Cardiac Arrhythmia	2/28	36/10055	0.0161087	ACE/CD36	2
umls:C0008677	Bronchitis, Chronic	2/28	36/10055	0.0161087	MMP12/MMP3	2
umls:C0746102	Chronic lung disease	2/28	36/10055	0.0161087	MMP12/IFI27	2
umls:C0037286	Skin Neoplasms	4/28	245/10055	0.0161087	IFNG/LCN2/MMP3/S100A9	4
umls:C0403447	Chronic Kidney Insufficiency	3/28	122/10055	0.0165374	ACE/LCN2/S100A9	3
umls:C0392707	Atopy	2/28	37/10055	0.0168558	ACE/IFNG	2
umls:C0403529	Anti-Glomerular Basement Membrane Disease	2/28	37/10055	0.0168558	MMP12/FCGR3A	2
umls:C0020676	Hypothyroidism	3/28	124/10055	0.0171649	APOB/APOC3/CXCL10	3
umls:C0007787	Transient Ischemic Attack	3/28	125/10055	0.017459	ACE/LPL/MMP12	3
umls:C0024232	Lymphatic Metastasis	3/28	125/10055	0.017459	ACE/IFNG/MMP3	3
umls:C0014522	Epidermodysplasia Verruciformis	2/28	38/10055	0.0175692	IFNG/FCGR3A	2
umls:C0034152	Henoch-Schoenlein Purpura	2/28	39/10055	0.018338	ACE/S100A9	2
umls:C0221757	alpha 1-Antitrypsin Deficiency	2/28	39/10055	0.018338	MMP12/MMP3	2
umls:C0242698	Ventricular Dysfunction, Left	2/28	39/10055	0.018338	ACE/MMP3	2
umls:C0023283	Leishmaniasis, Cutaneous	2/28	40/10055	0.0192184	CXCL10/IFNG	2
umls:C0007193	Cardiomyopathy, Dilated	4/28	261/10055	0.0194626	ACE/LPL/MMP3/CD36	4
umls:C1335302	Pancreatic Ductal Adenocarcinoma	5/28	421/10055	0.0194626	CXCL10/IFNG/LCN2/UBD/TFF1	5
umls:C0022660	Kidney Failure, Acute	3/28	131/10055	0.019472	ACE/IFNG/LCN2	3
umls:C0023281	Leishmaniasis	2/28	41/10055	0.01985	CXCL10/IFNG	2
umls:C0024282	Lymphocytosis	2/28	41/10055	0.01985	IFNG/FCGR3A	2
umls:C0751356	Idiopathic Inflammatory Myopathies	2/28	41/10055	0.01985	CXCL10/IFNG	2
umls:C0030193	Pain	3/28	133/10055	0.0200954	ACE/IFNG/MMP3	3
umls:C0006287	Bronchopulmonary Dysplasia	3/28	134/10055	0.0204101	ACE/IFNG/S100A9	3
umls:C0860207	Drug-Induced Liver Injury	3/28	134/10055	0.0204101	CXCL10/IFNG/LCN2	3
umls:C0009241	Cognition Disorders	2/28	42/10055	0.0205718	ACE/MMP3	2
umls:C0153676	Secondary malignant neoplasm of lung	5/28	429/10055	0.0205718	IFNG/LCN2/MMP12/S100A9/TNFRSF9	5
umls:C1269683	Major Depressive Disorder	4/28	270/10055	0.0213478	ACE/CXCL10/IFNG/UBD	4
umls:C0730345	Microalbuminuria	2/28	43/10055	0.0213892	ACE/LPL	2
umls:C3539909	Allergic disposition	3/28	137/10055	0.0214212	ACE/IFNG/TNFRSF9	3
umls:C0079744	Diffuse Large B-Cell Lymphoma	5/28	437/10055	0.0219623	IFNG/TNFRSF9/IFI27/CD36/FCGR3A	5
umls:C0032460	Polycystic Ovary Syndrome	4/28	273/10055	0.0219623	ACE/APOB/S100A9/CD36	4
umls:C0006274	Bronchiolitis, Viral	3/28	139/10055	0.022027	CXCL10/CXCL9/IFNG	3
umls:C0035334	Retinitis Pigmentosa	3/28	139/10055	0.022027	APOB/IFNG/LRAT	3
umls:C0027540	Necrosis	2/28	44/10055	0.022027	IFNG/LPL	2
umls:C0009782	Connective Tissue Diseases	3/28	140/10055	0.0223394	ACE/IFNG/MMP3	3
umls:C0021364	Male infertility	3/28	140/10055	0.0223394	ACE/APOB/PIWIL2	3
umls:C0018802	Congestive heart failure	5/28	442/10055	0.0226593	ACE/LCN2/MMP12/MMP3/CD36	5
umls:C0040034	Thrombocytopenia	2/28	45/10055	0.0226651	CD36/FCGR3A	2
umls:C1841972	Glucocorticoid Receptor Deficiency	2/28	45/10055	0.0226651	MMP3/S100A9	2
umls:C3542024	AORTIC VALVE DISEASE 2	2/28	45/10055	0.0226651	ACE/APOB	2
umls:C0162810	Cicatrix, Hypertrophic	2/28	46/10055	0.0235954	IFNG/MMP3	2
umls:C0019829	Hodgkin Disease	4/28	282/10055	0.0239197	ACE/CXCL10/IFNG/FCGR3A	4
umls:C0043144	Wheezing	2/28	47/10055	0.0244792	CXCL10/IFNG	2
umls:C0016059	Fibrosis	3/28	146/10055	0.0245795	ACE/IFNG/MMP12	3
umls:C0032002	Pituitary Diseases	4/28	286/10055	0.024934	APOB/IFNG/S100A9/IFI27	4
umls:C0007820	Cerebrovascular Disorders	2/28	48/10055	0.0253104	ACE/APOC3	2
umls:C0856169	Endothelial dysfunction	3/28	148/10055	0.025327	ACE/LCN2/S100A9	3
umls:C0011884	Diabetic Retinopathy	3/28	149/10055	0.025736	ACE/MMP3/CD36	3
umls:C0238190	Inclusion Body Myositis (disorder)	2/28	49/10055	0.026084	IFNG/CD36	2
umls:C0342276	Maturity onset diabetes mellitus in young	2/28	49/10055	0.026084	APOC3/PCK1	2
umls:C0149721	Left Ventricular Hypertrophy	3/28	152/10055	0.0268609	ACE/APOB/MMP3	3
umls:C0019621	Histiocytosis, Langerhans-Cell	2/28	50/10055	0.0268609	IFNG/MMP12	2
umls:C0518010	body mass	2/28	50/10055	0.0268609	APOC3/CD36	2
umls:C0752308	Hypoxia-Ischemia, Brain	2/28	50/10055	0.0268609	APOB/MMP3	2
umls:C0027765	nervous system disorder	4/28	297/10055	0.0277077	ACE/CXCL10/IFNG/LCN2	4
umls:C0023290	Leishmaniasis, Visceral	2/28	51/10055	0.0277077	IFNG/LPL	2
umls:C0206708	Cervical Intraepithelial Neoplasia	3/28	156/10055	0.0284809	IFNG/LCN2/S100A9	3
umls:C0205734	Diabetes, Autoimmune	2/28	52/10055	0.0285602	IFNG/TNFRSF9	2
umls:C1719672	Severe Sepsis	2/28	52/10055	0.0285602	ACE/LCN2	2
umls:C0032461	Polycythemia	2/28	53/10055	0.0293485	ACE/APOB	2
umls:C0035369	Retroviridae Infections	2/28	53/10055	0.0293485	CXCL10/IFNG	2
umls:C0040822	Tremor	2/28	53/10055	0.0293485	ACE/UBD	2
umls:C1511789	Desmoplastic	2/28	53/10055	0.0293485	IFNG/CD36	2
umls:C0024314	Lymphoproliferative Disorders	3/28	160/10055	0.0300114	IFNG/LPL/FCGR3A	3
umls:C0031117	Peripheral Neuropathy	4/28	307/10055	0.0302005	ACE/APOB/IFNG/MMP3	4
umls:C0206698	Cholangiocarcinoma	4/28	307/10055	0.0302005	LCN2/MMP3/TFF1/IFI27	4
umls:C0206624	Hepatoblastoma	3/28	161/10055	0.0303097	APOC3/IFNG/IFI27	3
umls:C0555198	Malignant Glioma	4/28	308/10055	0.0303964	CXCL10/IFNG/MMP3/IFI27	4
umls:C0021051	Immunologic Deficiency Syndromes	4/28	309/10055	0.0306645	IFNG/TFF1/TNFRSF9/CD36	4
umls:C0024790	Paroxysmal nocturnal hemoglobinuria	2/28	55/10055	0.0307897	IFNG/FCGR3A	2
umls:C0206139	Lichen Planus, Oral	2/28	55/10055	0.0307897	CXCL10/IFNG	2
umls:C0243038	Carcinoma, Lewis Lung	2/28	55/10055	0.0307897	IFNG/TNFRSF9	2
umls:C0079731	B-Cell Lymphomas	5/28	488/10055	0.0310988	CXCL9/IFNG/TNFRSF9/IFI27/FCGR3A	5
umls:C0238461	Anaplastic thyroid carcinoma	3/28	164/10055	0.0312818	CXCL10/LCN2/S100A9	3
umls:C0011882	Diabetic Neuropathies	2/28	56/10055	0.0315107	ACE/APOB	2
umls:C0080032	Pleural Effusion, Malignant	2/28	56/10055	0.0315107	CXCL11/IFNG	2
umls:C0242723	Parasitemia	2/28	56/10055	0.0315107	CXCL10/IFNG	2
umls:C0011570	Mental Depression	4/28	315/10055	0.0320039	ACE/APOB/IFNG/CD36	4
umls:C0008149	Chlamydia Infections	2/28	57/10055	0.0324074	IFNG/MMP3	2
umls:C0220641	Lip and Oral Cavity Carcinoma	4/28	317/10055	0.0324074	ACE/LCN2/MMP12/CD36	4
umls:C1709246	Non-Neoplastic Disorder	4/28	317/10055	0.0324074	ACE/IFNG/TFF1/CD36	4
umls:C0004135	Ataxia Telangiectasia	3/28	169/10055	0.0330955	APOC3/MMP3/SLC6A14	3
umls:C0024668	Mammary Neoplasms, Experimental	3/28	169/10055	0.0330955	LPL/MMP3/TFF1	3
umls:C0038013	Ankylosing spondylitis	3/28	169/10055	0.0330955	ACE/IFNG/MMP3	3
umls:C0042487	Venous Thrombosis	2/28	59/10055	0.0338994	ACE/MMP3	2
umls:C0238790	bone destruction	2/28	59/10055	0.0338994	CXCL10/IFNG	2
umls:C0242488	Acute Lung Injury	2/28	59/10055	0.0338994	IFNG/TFF1	2
umls:C0007114	Malignant neoplasm of skin	3/28	172/10055	0.0342454	CXCL10/MMP12/S100A9	3
umls:C0038525	Subarachnoid Hemorrhage	3/28	172/10055	0.0342454	ACE/MMP3/TFF1	3
umls:C0042109	Urticaria	2/28	60/10055	0.034776	ACE/IFNG	2
umls:C0013182	Drug Allergy	2/28	61/10055	0.0356567	ACE/IFNG	2
umls:C0242350	Erectile dysfunction	2/28	61/10055	0.0356567	ACE/APOB	2
umls:C0038436	Post-Traumatic Stress Disorder	2/28	62/10055	0.0365414	ACE/IFNG	2
umls:C0266999	Vesicular Stomatitis	2/28	62/10055	0.0365414	IFNG/FCGR3A	2
umls:C0740392	Infarction, Middle Cerebral Artery	2/28	62/10055	0.0365414	ACE/LPL	2
umls:C0079773	Lymphoma, T-Cell, Cutaneous	3/28	178/10055	0.0369043	CXCL10/CXCL9/IFNG	3
umls:C0398650	Immune thrombocytopenic purpura	2/28	63/10055	0.0375111	IFNG/FCGR3A	2
umls:C0026918	Mycobacterium Infections	2/28	65/10055	0.0394708	CXCL11/IFNG	2
umls:C1565489	Renal Insufficiency	2/28	65/10055	0.0394708	ACE/IFNG	2
umls:C2911647	Weight Gain Adverse Event	2/28	65/10055	0.0394708	ACE/LPL	2
umls:C0240035	Interstitial fibrosis	2/28	66/10055	0.0405473	ACE/FCGR3A	2
umls:C0033027	Preleukemia	3/28	187/10055	0.0414855	IFNG/S100A9/CD36	3
umls:C0005695	Bladder Neoplasm	4/28	347/10055	0.0416567	IFNG/LRAT/S100A9/IFI27	4
umls:C0018995	Hemochromatosis	2/28	68/10055	0.0424579	IFNG/MMP3	2
umls:C0040147	Thyroiditis	2/28	68/10055	0.0424579	CXCL10/IFNG	2
umls:C0178468	Autoimmune thyroid disease	2/28	68/10055	0.0424579	CXCL10/IFNG	2
umls:C0017668	Focal glomerulosclerosis	2/28	69/10055	0.0433738	ACE/LPL	2
umls:C0023891	Liver Cirrhosis, Alcoholic	2/28	69/10055	0.0433738	APOB/IFNG	2
umls:C0040038	Thromboembolism	2/28	69/10055	0.0433738	ACE/LPL	2
umls:C0023462	Acute Megakaryocytic Leukemias	2/28	70/10055	0.0441995	CXCL9/CD36	2
umls:C0032227	Pleural effusion disorder	2/28	70/10055	0.0441995	ACE/FCGR3A	2
umls:C0600452	Hepatopulmonary Syndrome	2/28	70/10055	0.0441995	ACE/MMP3	2
umls:C1519680	Tumor Immunity	2/28	70/10055	0.0441995	IFNG/TNFRSF9	2
umls:C0242656	Disease Progression	3/28	194/10055	0.0446035	ACE/CXCL10/IFNG	3
umls:C0028960	Oligospermia	2/28	72/10055	0.0464259	APOB/PIWIL2	2
umls:C0023524	Leukoencephalopathy, Progressive Multifocal	2/28	73/10055	0.0475529	CXCL10/IFNG	2
umls:C0747845	early pregnancy	2/28	74/10055	0.048689	IFNG/S100A9	2
umls:C0333983	Hyperplastic Polyp	2/28	75/10055	0.0496281	TFF1/IFI27	2
umls:C0677607	Hashimoto Disease	2/28	75/10055	0.0496281	CXCL10/IFNG	2
umls:C1561955	Fibrinogen Adverse Event	2/28	75/10055	0.0496281	APOC3/LPL	2
